# Supplementary material for: The ground beetle tribe Platynini Bonelli, 1810 (Coleoptera, Carabidae) in the southern Levant: dichotomous and interactive identification tools, ecological traits, and distribution
Source: Zookeys. 2021 Jun 16;1044:449–78. doi: 10.3897/zookeys.1044.62615 (PMC9425446; doi:10.3897/zookeys.1044.62615)
Supplement: XML Treatment for Agonum (s. str.) marginatum [file zookeys.1044.62615-treatment1.xml]

<!DOCTYPE tp:taxon-treatment
  PUBLIC "-//TaxonX//DTD Taxonomic Treatment Publishing DTD v0 20100105//EN" "tax-treatment-NSO.dtd">
<tp:taxon-treatment xmlns:tp="http://www.plazi.org/taxpub"><tp:treatment-meta><kwd-group><label>Taxon classification</label><kwd>
                <named-content content-type="kingdom">Animalia</named-content>
              </kwd><kwd>
                <named-content content-type="order">Coleoptera</named-content>
              </kwd><kwd>
                <named-content content-type="family">Carabidae</named-content>
              </kwd></kwd-group><mixed-citation publication-type="journal"><person-group><name><surname>Assmann</surname><given-names>Thorsten</given-names></name><name><surname>Boutaud</surname><given-names>Esteve</given-names></name><name><surname>Buse</surname><given-names>Jörn</given-names></name><name><surname>Drees</surname><given-names>Claudia</given-names></name><name><surname>Friedman</surname><given-names>Ariel-Leib-Leonid</given-names></name><name><surname>Harry</surname><given-names>Ingmar</given-names></name><name><surname>Khoury</surname><given-names>Fares</given-names></name><name><surname>Orbach</surname><given-names>Eylon</given-names></name><name><surname>Renan</surname><given-names>Ittai</given-names></name><name><surname>Schmidt</surname><given-names>Constantin</given-names></name><name><surname>Schmidt</surname><given-names>Kilian</given-names></name><name><surname>Wrase</surname><given-names>David W.</given-names></name><name><surname>Zumstein</surname><given-names>Pascale</given-names></name></person-group><article-title>The ground beetle tribe <tp:taxon-name><tp:taxon-name-part taxon-name-part-type="tribe">Platynini</tp:taxon-name-part></tp:taxon-name> Bonelli, 1810 (<tp:taxon-name><tp:taxon-name-part taxon-name-part-type="order">Coleoptera</tp:taxon-name-part></tp:taxon-name>, <tp:taxon-name><tp:taxon-name-part taxon-name-part-type="family">Carabidae</tp:taxon-name-part></tp:taxon-name>) in the southern Levant: dichotomous and interactive identification tools, ecological traits, and distribution</article-title><source>Zookeys</source><day>16</day><month>06</month><year>2021</year><volume>1044</volume><fpage>449</fpage><lpage>478</lpage><pub-id pub-id-type="doi">10.3897/zookeys.1044.62615</pub-id></mixed-citation></tp:treatment-meta><tp:nomenclature><tp:taxon-name>
              <object-id xmlns:xlink="http://www.w3.org/1999/xlink" content-type="arpha" xlink:type="simple">3EA8BF35-1840-55F2-88DD-0AFB99C0FA98</object-id>
              <tp:taxon-name-part taxon-name-part-type="genus" reg="Agonum">Agonum</tp:taxon-name-part>
              <tp:taxon-name-part taxon-name-part-type="sensu">(s. str.)</tp:taxon-name-part>
              <tp:taxon-name-part taxon-name-part-type="species" reg="marginatum">marginatum</tp:taxon-name-part>
            </tp:taxon-name><tp:taxon-authority>(Linnaeus, 1758)</tp:taxon-authority></tp:nomenclature><tp:treatment-sec sec-type="Dispersal power" id="SECID0EXSAG"><title>Dispersal power.</title><p>Fully winged and flight-active; able to quickly colonize restored habitats (<xref ref-type="bibr" rid="B53">Lindroth 1945</xref>; <xref ref-type="bibr" rid="B82">Trautner and Rietze 2017</xref>; pers. obs.).</p></tp:treatment-sec><tp:treatment-sec sec-type="habitat" id="SECID0EFTAG"><title>Habitat.</title><p>Stream banks and margins of winter ponds and artificial water reservoirs where vegetation is mostly sparse (Fig. <xref ref-type="fig" rid="F10">31</xref>).</p></tp:treatment-sec><tp:treatment-sec sec-type="phenology" id="SECID0EPTAG"><title>Phenology.</title><p>Spring breeder (<xref ref-type="bibr" rid="B53">Lindroth 1945</xref>), adults hibernate (own observation).</p></tp:treatment-sec><tp:treatment-sec sec-type="distribution" id="SECID0EZTAG"><title>Distribution range.</title><p>Throughout Europe (without North Scandinavia), southwards to North Africa, eastwards to Cyprus, Asia Minor, and southern Levant (<xref ref-type="bibr" rid="B71">Schmidt 2017</xref>).</p></tp:treatment-sec><tp:treatment-sec sec-type="distribution" id="SECID0EDUAG"><title>Distribution in the southern Levant.</title><p>Already listed by <xref ref-type="bibr" rid="B13">Bodenheimer (1937)</xref> for the southern Levant without exact localities. Recently recorded only from the northern part of Israel (Upper Galilee, Golan Heights, Northern Coastal Plain); there are two old records from the Southern Coastal Plain (Miqwe Yisrael 1941) and Judean Hills (Hartuv 1925).</p></tp:treatment-sec><tp:treatment-sec sec-type="Conservation" id="SECID0ENUAG"><title>Conservation.</title><p>In most parts of the distribution range abundant, not threatened (e.g., <xref ref-type="bibr" rid="B74">Schmidt et al. 2016</xref>).</p></tp:treatment-sec><tp:treatment-sec><!--Section generated to contain objects referenced in tp:taxon-treatment.--><fig id="F10" position="float" orientation="portrait"><object-id xmlns:xlink="http://www.w3.org/1999/xlink" content-type="doi" xlink:type="simple">10.3897/zookeys.1044.62615.figures31-34</object-id><object-id xmlns:xlink="http://www.w3.org/1999/xlink" content-type="zenodo_dep_id" xlink:type="simple">5023214</object-id><object-id xmlns:xlink="http://www.w3.org/1999/xlink" content-type="arpha" xlink:type="simple">A3835887-F1F8-5316-A014-6736DBE47B14</object-id><label>Figures 31–34.</label><caption><p>Habitats of <tp:taxon-name><tp:taxon-name-part taxon-name-part-type="tribe">Platynini</tp:taxon-name-part></tp:taxon-name> species in the southern Levant <bold>31</bold> Merom Golan (Golan Heights): water reservoir, habitat of <italic><tp:taxon-name><tp:taxon-name-part taxon-name-part-type="genus" reg="Agonum">Agonum</tp:taxon-name-part><tp:taxon-name-part taxon-name-part-type="species" reg="rugicolle">rugicolle</tp:taxon-name-part></tp:taxon-name></italic>, <italic><tp:taxon-name><tp:taxon-name-part taxon-name-part-type="genus" reg="Agonum">A.</tp:taxon-name-part><tp:taxon-name-part taxon-name-part-type="species" reg="sordidum">sordidum</tp:taxon-name-part></tp:taxon-name></italic>, <italic><tp:taxon-name><tp:taxon-name-part taxon-name-part-type="genus" reg="Agonum">A.</tp:taxon-name-part><tp:taxon-name-part taxon-name-part-type="species" reg="marginatum">marginatum</tp:taxon-name-part></tp:taxon-name></italic>, <italic><tp:taxon-name><tp:taxon-name-part taxon-name-part-type="genus" reg="Agonum">A.</tp:taxon-name-part><tp:taxon-name-part taxon-name-part-type="species" reg="viridicupreum">viridicupreum</tp:taxon-name-part></tp:taxon-name></italic>, <italic><tp:taxon-name><tp:taxon-name-part taxon-name-part-type="genus" reg="Agonum">A.</tp:taxon-name-part><tp:taxon-name-part taxon-name-part-type="species" reg="nigrum">nigrum</tp:taxon-name-part></tp:taxon-name></italic>, and <italic><tp:taxon-name><tp:taxon-name-part taxon-name-part-type="genus" reg="Anchomenus">Anchomenus</tp:taxon-name-part><tp:taxon-name-part taxon-name-part-type="species" reg="dorsalis">dorsalis</tp:taxon-name-part><tp:taxon-name-part taxon-name-part-type="subspecies" reg="infuscatus">infuscatus</tp:taxon-name-part></tp:taxon-name></italic><bold>32</bold> Ein Akev (Central Negev): headwater stream in desert, habitat of <italic><tp:taxon-name><tp:taxon-name-part taxon-name-part-type="genus" reg="Agonum">Agonum</tp:taxon-name-part><tp:taxon-name-part taxon-name-part-type="species" reg="nigrum">nigrum</tp:taxon-name-part></tp:taxon-name></italic><bold>33</bold> Breikhat Ya’ar (Coastal Plain, east of Hadera): winter pond, habitat of <italic><tp:taxon-name><tp:taxon-name-part taxon-name-part-type="genus" reg="Agonum">Agonum</tp:taxon-name-part><tp:taxon-name-part taxon-name-part-type="species" reg="monachum">monachum</tp:taxon-name-part><tp:taxon-name-part taxon-name-part-type="subspecies" reg="syriacum">syriacum</tp:taxon-name-part></tp:taxon-name></italic>, <italic><tp:taxon-name><tp:taxon-name-part taxon-name-part-type="genus" reg="Agonum">A.</tp:taxon-name-part><tp:taxon-name-part taxon-name-part-type="species" reg="viridicupreum">viridicupreum</tp:taxon-name-part></tp:taxon-name></italic>, <italic><tp:taxon-name><tp:taxon-name-part taxon-name-part-type="genus" reg="Agonum">A.</tp:taxon-name-part><tp:taxon-name-part taxon-name-part-type="species" reg="nigrum">nigrum</tp:taxon-name-part></tp:taxon-name></italic>, and <italic><tp:taxon-name><tp:taxon-name-part taxon-name-part-type="genus" reg="Anchomenus">Anchomenus</tp:taxon-name-part><tp:taxon-name-part taxon-name-part-type="species" reg="dorsalis">dorsalis</tp:taxon-name-part><tp:taxon-name-part taxon-name-part-type="subspecies" reg="infuscatus">infuscatus</tp:taxon-name-part></tp:taxon-name></italic><bold>34</bold> Nahal Bezet (Upper Galilee): softwood floodplain woodland with Oleander (<italic><tp:taxon-name><tp:taxon-name-part taxon-name-part-type="genus" reg="Nerium">Nerium</tp:taxon-name-part><tp:taxon-name-part taxon-name-part-type="species" reg="oleander">oleander</tp:taxon-name-part></tp:taxon-name></italic>), habitat of <italic><tp:taxon-name><tp:taxon-name-part taxon-name-part-type="genus" reg="Atranus">Atranus</tp:taxon-name-part><tp:taxon-name-part taxon-name-part-type="species" reg="ruficollis">ruficollis</tp:taxon-name-part></tp:taxon-name></italic>.</p></caption><graphic xmlns:xlink="http://www.w3.org/1999/xlink" xlink:href="zookeys-1044-449-g010.jpg" position="float" orientation="portrait" xlink:type="simple" id="oo_554582.jpg"><uri content-type="original_file" xlink:type="simple">https://binary.pensoft.net/fig/554582</uri></graphic></fig></tp:treatment-sec><ref-list><ref id="B53"><mixed-citation xmlns:xlink="http://www.w3.org/1999/xlink" xlink:type="simple"><person-group><name name-style="western"><surname>Lindroth</surname><given-names>CH</given-names></name></person-group> (<year>1945</year>) <article-title>Die fennoskandischen <tp:taxon-name><tp:taxon-name-part taxon-name-part-type="family">Carabidae</tp:taxon-name-part></tp:taxon-name>. I. Spezieller Teil. Göteborgs Kungliga Vetenskaps och Vitter Hets-Samhälles Handlingar Sjatte Foljden.</article-title><source>Series B</source><volume>4</volume>(<issue>1</issue>): <fpage>1</fpage>–<lpage>709</lpage>. <ext-link xlink:type="simple" ext-link-type="uri" xlink:href="https://ia800302.us.archive.org/29/items/groundbeetlescar11992lind/groundbeetlescar11992lind.pdf">https://ia800302.us.archive.org/29/items/groundbeetlescar11992lind/groundbeetlescar11992lind.pdf</ext-link></mixed-citation></ref><ref id="B82"><mixed-citation xmlns:xlink="http://www.w3.org/1999/xlink" xlink:type="simple"><person-group><name name-style="western"><surname>Trautner</surname><given-names>J</given-names></name><name name-style="western"><surname>Rietze</surname><given-names>J</given-names></name></person-group> (<year>2017</year>) <article-title>Tribus <tp:taxon-name><tp:taxon-name-part taxon-name-part-type="tribe">Platynini</tp:taxon-name-part></tp:taxon-name>.</article-title> In: <person-group><name name-style="western"><surname>Trautner</surname><given-names>J</given-names></name></person-group> (<role>Ed.</role>) <issue-title>Die Laufkäfer Baden-Württembergs.</issue-title><source>Ulmer, Stuttgart</source>, <fpage>563</fpage>–<lpage>603</lpage>.</mixed-citation></ref><ref id="B71"><mixed-citation xmlns:xlink="http://www.w3.org/1999/xlink" xlink:type="simple"><person-group><name name-style="western"><surname>Schmidt</surname><given-names>J</given-names></name></person-group> (<year>2017</year>) <article-title>Tribe <tp:taxon-name><tp:taxon-name-part taxon-name-part-type="tribe">Platynini</tp:taxon-name-part></tp:taxon-name> Bonelli, 1810.</article-title> In: <person-group><name name-style="western"><surname>Löbl</surname><given-names>I</given-names></name><name name-style="western"><surname>Löbl</surname><given-names>D</given-names></name></person-group> (<role>Eds</role>) <issue-title>Catalogue of Palaearctic Coleoptera, Volume 1 (revised and updated edition, Aechostemata – Myxophaga – Adephaga).</issue-title><source>Brill, Leiden, Boston</source>, <fpage>642</fpage>–<lpage>675</lpage>.</mixed-citation></ref><ref id="B13"><mixed-citation xmlns:xlink="http://www.w3.org/1999/xlink" xlink:type="simple"><person-group><name name-style="western"><surname>Bodenheimer</surname><given-names>FS</given-names></name></person-group> (<year>1937</year>) <article-title>Prodromus Faunae Palestinae. Essai sur les éléments zoogéographiques et historiques du Sud-Ouest du sous-règne paléarctique.</article-title><source>Mémoires de l’Institute d’Égypte</source><volume>33</volume>: <fpage>1</fpage>–<lpage>286</lpage>.</mixed-citation></ref><ref id="B74"><mixed-citation xmlns:xlink="http://www.w3.org/1999/xlink" xlink:type="simple"><person-group><name name-style="western"><surname>Schmidt</surname><given-names>J</given-names></name><name name-style="western"><surname>Trautner</surname><given-names>J</given-names></name><name name-style="western"><surname>Müller-Motzfeld</surname><given-names>G</given-names></name></person-group> (<year>2016</year>) <article-title>Rote Liste und Gesamtartenliste der Laufkäfer (<tp:taxon-name><tp:taxon-name-part taxon-name-part-type="order">Coleoptera</tp:taxon-name-part></tp:taxon-name>: <tp:taxon-name><tp:taxon-name-part taxon-name-part-type="family">Carabidae</tp:taxon-name-part></tp:taxon-name>) Deutschlands.</article-title><source>Naturschutz und Biologische Vielfalt</source><volume>70</volume>: <fpage>139</fpage>–<lpage>204</lpage>. <ext-link xlink:type="simple" ext-link-type="uri" xlink:href="https://www.rote-liste-zentrum.de/de/Laufkafer-Coleoptera-Carabidae-1748.html?q=Laufk%C3%A4fer%26sort=german%26direction=asc">https://www.rote-liste-zentrum.de/de/Laufkafer-Coleoptera-Carabidae-1748.html?q=Laufk%C3%A4fer&amp;sort=german&amp;direction=asc</ext-link></mixed-citation></ref></ref-list></tp:taxon-treatment>
