# Supplementary material for: The ground beetle tribe Platynini Bonelli, 1810 (Coleoptera, Carabidae) in the southern Levant: dichotomous and interactive identification tools, ecological traits, and distribution
Source: Zookeys. 2021 Jun 16;1044:449–78. doi: 10.3897/zookeys.1044.62615 (PMC9425446; doi:10.3897/zookeys.1044.62615)
Supplement: XML Treatment for Agonum (s. str.) mesostictum [file zookeys.1044.62615-treatment2.xml]

<!DOCTYPE tp:taxon-treatment
  PUBLIC "-//TaxonX//DTD Taxonomic Treatment Publishing DTD v0 20100105//EN" "tax-treatment-NSO.dtd">
<tp:taxon-treatment xmlns:tp="http://www.plazi.org/taxpub"><tp:treatment-meta><kwd-group><label>Taxon classification</label><kwd>
                <named-content content-type="kingdom">Animalia</named-content>
              </kwd><kwd>
                <named-content content-type="order">Coleoptera</named-content>
              </kwd><kwd>
                <named-content content-type="family">Carabidae</named-content>
              </kwd></kwd-group><mixed-citation publication-type="journal"><person-group><name><surname>Assmann</surname><given-names>Thorsten</given-names></name><name><surname>Boutaud</surname><given-names>Esteve</given-names></name><name><surname>Buse</surname><given-names>Jörn</given-names></name><name><surname>Drees</surname><given-names>Claudia</given-names></name><name><surname>Friedman</surname><given-names>Ariel-Leib-Leonid</given-names></name><name><surname>Harry</surname><given-names>Ingmar</given-names></name><name><surname>Khoury</surname><given-names>Fares</given-names></name><name><surname>Orbach</surname><given-names>Eylon</given-names></name><name><surname>Renan</surname><given-names>Ittai</given-names></name><name><surname>Schmidt</surname><given-names>Constantin</given-names></name><name><surname>Schmidt</surname><given-names>Kilian</given-names></name><name><surname>Wrase</surname><given-names>David W.</given-names></name><name><surname>Zumstein</surname><given-names>Pascale</given-names></name></person-group><article-title>The ground beetle tribe <tp:taxon-name><tp:taxon-name-part taxon-name-part-type="tribe">Platynini</tp:taxon-name-part></tp:taxon-name> Bonelli, 1810 (<tp:taxon-name><tp:taxon-name-part taxon-name-part-type="order">Coleoptera</tp:taxon-name-part></tp:taxon-name>, <tp:taxon-name><tp:taxon-name-part taxon-name-part-type="family">Carabidae</tp:taxon-name-part></tp:taxon-name>) in the southern Levant: dichotomous and interactive identification tools, ecological traits, and distribution</article-title><source>Zookeys</source><day>16</day><month>06</month><year>2021</year><volume>1044</volume><fpage>449</fpage><lpage>478</lpage><pub-id pub-id-type="doi">10.3897/zookeys.1044.62615</pub-id></mixed-citation></tp:treatment-meta><tp:nomenclature><tp:taxon-name>
              <object-id xmlns:xlink="http://www.w3.org/1999/xlink" content-type="arpha" xlink:type="simple">452C027D-5C02-5249-BAD0-709AD81DF6A4</object-id>
              <tp:taxon-name-part taxon-name-part-type="genus" reg="Agonum">Agonum</tp:taxon-name-part>
              <tp:taxon-name-part taxon-name-part-type="sensu">(s. str.)</tp:taxon-name-part>
              <tp:taxon-name-part taxon-name-part-type="species" reg="mesostictum">mesostictum</tp:taxon-name-part>
            </tp:taxon-name><tp:taxon-authority>(Bates, 1889)</tp:taxon-authority></tp:nomenclature><tp:treatment-sec sec-type="Dispersal power" id="SECID0E4VAG"><title>Dispersal power.</title><p>Fully winged (n = 2). No flight observation known.</p></tp:treatment-sec><tp:treatment-sec sec-type="habitat" id="SECID0ECWAG"><title>Habitat.</title><p>We know the habitat only from one site in Iran: partly overgrown gravel banks along streams at ca. 2350 m a.s.l. Also in Kyrgyzstan at high altitude (2000 m).</p></tp:treatment-sec><tp:treatment-sec sec-type="phenology" id="SECID0EHWAG"><title>Phenology.</title><p>Unknown.</p></tp:treatment-sec><tp:treatment-sec sec-type="distribution" id="SECID0EMWAG"><title>Distribution range.</title><p>From Georgia to Central Asia and Pakistan (<xref ref-type="bibr" rid="B72">Schmidt and Liebherr 2009</xref>).</p></tp:treatment-sec><tp:treatment-sec sec-type="distribution" id="SECID0EWWAG"><title>Distribution in the southern Levant.</title><p><xref ref-type="bibr" rid="B72">Schmidt and Liebherr (2009)</xref> indicate an old specimen, labelled “Syria”. We do not know any record from the southern Levant.</p></tp:treatment-sec><tp:treatment-sec sec-type="Taxonomic notes" id="SECID0EAXAG"><title>Taxonomic notes.</title><p>For their description of the species, <xref ref-type="bibr" rid="B72">Schmidt and Liebherr (2009)</xref> had mostly old material and mentioned that the beetles do not have a metallic luster. But, at least one male from recent years has a head and pronotum with a faint metallic luster (sheen) (Fig. <xref ref-type="fig" rid="F1">2</xref>).</p><fig id="F10" position="float" orientation="portrait"><object-id xmlns:xlink="http://www.w3.org/1999/xlink" content-type="doi" xlink:type="simple">10.3897/zookeys.1044.62615.figures31-34</object-id><object-id xmlns:xlink="http://www.w3.org/1999/xlink" content-type="zenodo_dep_id" xlink:type="simple">5023214</object-id><object-id xmlns:xlink="http://www.w3.org/1999/xlink" content-type="arpha" xlink:type="simple">A3835887-F1F8-5316-A014-6736DBE47B14</object-id><label>Figures 31–34.</label><caption><p>Habitats of <tp:taxon-name><tp:taxon-name-part taxon-name-part-type="tribe">Platynini</tp:taxon-name-part></tp:taxon-name> species in the southern Levant <bold>31</bold> Merom Golan (Golan Heights): water reservoir, habitat of <italic><tp:taxon-name><tp:taxon-name-part taxon-name-part-type="genus" reg="Agonum">Agonum</tp:taxon-name-part><tp:taxon-name-part taxon-name-part-type="species" reg="rugicolle">rugicolle</tp:taxon-name-part></tp:taxon-name></italic>, <italic><tp:taxon-name><tp:taxon-name-part taxon-name-part-type="genus" reg="Agonum">A.</tp:taxon-name-part><tp:taxon-name-part taxon-name-part-type="species" reg="sordidum">sordidum</tp:taxon-name-part></tp:taxon-name></italic>, <italic><tp:taxon-name><tp:taxon-name-part taxon-name-part-type="genus" reg="Agonum">A.</tp:taxon-name-part><tp:taxon-name-part taxon-name-part-type="species" reg="marginatum">marginatum</tp:taxon-name-part></tp:taxon-name></italic>, <italic><tp:taxon-name><tp:taxon-name-part taxon-name-part-type="genus" reg="Agonum">A.</tp:taxon-name-part><tp:taxon-name-part taxon-name-part-type="species" reg="viridicupreum">viridicupreum</tp:taxon-name-part></tp:taxon-name></italic>, <italic><tp:taxon-name><tp:taxon-name-part taxon-name-part-type="genus" reg="Agonum">A.</tp:taxon-name-part><tp:taxon-name-part taxon-name-part-type="species" reg="nigrum">nigrum</tp:taxon-name-part></tp:taxon-name></italic>, and <italic><tp:taxon-name><tp:taxon-name-part taxon-name-part-type="genus" reg="Anchomenus">Anchomenus</tp:taxon-name-part><tp:taxon-name-part taxon-name-part-type="species" reg="dorsalis">dorsalis</tp:taxon-name-part><tp:taxon-name-part taxon-name-part-type="subspecies" reg="infuscatus">infuscatus</tp:taxon-name-part></tp:taxon-name></italic><bold>32</bold> Ein Akev (Central Negev): headwater stream in desert, habitat of <italic><tp:taxon-name><tp:taxon-name-part taxon-name-part-type="genus" reg="Agonum">Agonum</tp:taxon-name-part><tp:taxon-name-part taxon-name-part-type="species" reg="nigrum">nigrum</tp:taxon-name-part></tp:taxon-name></italic><bold>33</bold> Breikhat Ya’ar (Coastal Plain, east of Hadera): winter pond, habitat of <italic><tp:taxon-name><tp:taxon-name-part taxon-name-part-type="genus" reg="Agonum">Agonum</tp:taxon-name-part><tp:taxon-name-part taxon-name-part-type="species" reg="monachum">monachum</tp:taxon-name-part><tp:taxon-name-part taxon-name-part-type="subspecies" reg="syriacum">syriacum</tp:taxon-name-part></tp:taxon-name></italic>, <italic><tp:taxon-name><tp:taxon-name-part taxon-name-part-type="genus" reg="Agonum">A.</tp:taxon-name-part><tp:taxon-name-part taxon-name-part-type="species" reg="viridicupreum">viridicupreum</tp:taxon-name-part></tp:taxon-name></italic>, <italic><tp:taxon-name><tp:taxon-name-part taxon-name-part-type="genus" reg="Agonum">A.</tp:taxon-name-part><tp:taxon-name-part taxon-name-part-type="species" reg="nigrum">nigrum</tp:taxon-name-part></tp:taxon-name></italic>, and <italic><tp:taxon-name><tp:taxon-name-part taxon-name-part-type="genus" reg="Anchomenus">Anchomenus</tp:taxon-name-part><tp:taxon-name-part taxon-name-part-type="species" reg="dorsalis">dorsalis</tp:taxon-name-part><tp:taxon-name-part taxon-name-part-type="subspecies" reg="infuscatus">infuscatus</tp:taxon-name-part></tp:taxon-name></italic><bold>34</bold> Nahal Bezet (Upper Galilee): softwood floodplain woodland with Oleander (<italic><tp:taxon-name><tp:taxon-name-part taxon-name-part-type="genus" reg="Nerium">Nerium</tp:taxon-name-part><tp:taxon-name-part taxon-name-part-type="species" reg="oleander">oleander</tp:taxon-name-part></tp:taxon-name></italic>), habitat of <italic><tp:taxon-name><tp:taxon-name-part taxon-name-part-type="genus" reg="Atranus">Atranus</tp:taxon-name-part><tp:taxon-name-part taxon-name-part-type="species" reg="ruficollis">ruficollis</tp:taxon-name-part></tp:taxon-name></italic>.</p></caption><graphic xmlns:xlink="http://www.w3.org/1999/xlink" xlink:href="zookeys-1044-449-g010.jpg" position="float" orientation="portrait" xlink:type="simple" id="oo_554582.jpg"><uri content-type="original_file" xlink:type="simple">https://binary.pensoft.net/fig/554582</uri></graphic></fig></tp:treatment-sec><tp:treatment-sec><!--Section generated to contain objects referenced in tp:taxon-treatment.--><fig id="F1" position="float" orientation="portrait"><object-id xmlns:xlink="http://www.w3.org/1999/xlink" content-type="doi" xlink:type="simple">10.3897/zookeys.1044.62615.figures1-4</object-id><object-id xmlns:xlink="http://www.w3.org/1999/xlink" content-type="zenodo_dep_id" xlink:type="simple">5023212</object-id><object-id xmlns:xlink="http://www.w3.org/1999/xlink" content-type="arpha" xlink:type="simple">B2CD3FED-22B1-5670-B30B-D5D9DC248F2D</object-id><label>Figures 1–4.</label><caption><p><tp:taxon-name><tp:taxon-name-part taxon-name-part-type="tribe">Platynini</tp:taxon-name-part></tp:taxon-name> species <bold>1</bold><italic><tp:taxon-name><tp:taxon-name-part taxon-name-part-type="genus" reg="Agonum">Agonum</tp:taxon-name-part><tp:taxon-name-part taxon-name-part-type="species" reg="marginatum">marginatum</tp:taxon-name-part></tp:taxon-name></italic><bold>2</bold><italic><tp:taxon-name><tp:taxon-name-part taxon-name-part-type="genus" reg="Agonum">Agonum</tp:taxon-name-part><tp:taxon-name-part taxon-name-part-type="species" reg="mesostictum">mesostictum</tp:taxon-name-part></tp:taxon-name></italic><bold>3</bold><italic><tp:taxon-name><tp:taxon-name-part taxon-name-part-type="genus" reg="Agonum">Agonum</tp:taxon-name-part><tp:taxon-name-part taxon-name-part-type="species" reg="monachum">monachum</tp:taxon-name-part><tp:taxon-name-part taxon-name-part-type="subspecies" reg="syriacum">syriacum</tp:taxon-name-part></tp:taxon-name></italic><bold>4</bold><italic><tp:taxon-name><tp:taxon-name-part taxon-name-part-type="genus" reg="Agonum">Agonum</tp:taxon-name-part><tp:taxon-name-part taxon-name-part-type="species" reg="nigrum">nigrum</tp:taxon-name-part></tp:taxon-name></italic>.</p></caption><graphic xmlns:xlink="http://www.w3.org/1999/xlink" xlink:href="zookeys-1044-449-g001.jpg" position="float" orientation="portrait" xlink:type="simple" id="oo_554573.jpg"><uri content-type="original_file" xlink:type="simple">https://binary.pensoft.net/fig/554573</uri></graphic></fig></tp:treatment-sec><ref-list><ref id="B72"><mixed-citation xmlns:xlink="http://www.w3.org/1999/xlink" xlink:type="simple"><person-group><name name-style="western"><surname>Schmidt</surname><given-names>J</given-names></name><name name-style="western"><surname>Liebherr</surname><given-names>JK</given-names></name></person-group> (<year>2009</year>) <article-title>Beiträge zur Systematik und Verbreitung paläarktischer Arten der <tp:taxon-name><tp:taxon-name-part taxon-name-part-type="tribe">Platynini</tp:taxon-name-part></tp:taxon-name> (<tp:taxon-name><tp:taxon-name-part taxon-name-part-type="class">Insecta</tp:taxon-name-part></tp:taxon-name>: <tp:taxon-name><tp:taxon-name-part taxon-name-part-type="order">Coleoptera</tp:taxon-name-part></tp:taxon-name>: <tp:taxon-name><tp:taxon-name-part taxon-name-part-type="family">Carabidae</tp:taxon-name-part></tp:taxon-name>).</article-title><source>VERNATE</source><volume>28</volume>: <fpage>225</fpage>–<lpage>257</lpage>.</mixed-citation></ref></ref-list></tp:taxon-treatment>
