# Supplementary material for: The ground beetle tribe Platynini Bonelli, 1810 (Coleoptera, Carabidae) in the southern Levant: dichotomous and interactive identification tools, ecological traits, and distribution
Source: Zookeys. 2021 Jun 16;1044:449–78. doi: 10.3897/zookeys.1044.62615 (PMC9425446; doi:10.3897/zookeys.1044.62615)
Supplement: XML Treatment for Agonum (s. str.) nigrum [file zookeys.1044.62615-treatment4.xml]

<!DOCTYPE tp:taxon-treatment
  PUBLIC "-//TaxonX//DTD Taxonomic Treatment Publishing DTD v0 20100105//EN" "tax-treatment-NSO.dtd">
<tp:taxon-treatment xmlns:tp="http://www.plazi.org/taxpub"><tp:treatment-meta><kwd-group><label>Taxon classification</label><kwd>
                <named-content content-type="kingdom">Animalia</named-content>
              </kwd><kwd>
                <named-content content-type="order">Coleoptera</named-content>
              </kwd><kwd>
                <named-content content-type="family">Carabidae</named-content>
              </kwd></kwd-group><mixed-citation publication-type="journal"><person-group><name><surname>Assmann</surname><given-names>Thorsten</given-names></name><name><surname>Boutaud</surname><given-names>Esteve</given-names></name><name><surname>Buse</surname><given-names>Jörn</given-names></name><name><surname>Drees</surname><given-names>Claudia</given-names></name><name><surname>Friedman</surname><given-names>Ariel-Leib-Leonid</given-names></name><name><surname>Harry</surname><given-names>Ingmar</given-names></name><name><surname>Khoury</surname><given-names>Fares</given-names></name><name><surname>Orbach</surname><given-names>Eylon</given-names></name><name><surname>Renan</surname><given-names>Ittai</given-names></name><name><surname>Schmidt</surname><given-names>Constantin</given-names></name><name><surname>Schmidt</surname><given-names>Kilian</given-names></name><name><surname>Wrase</surname><given-names>David W.</given-names></name><name><surname>Zumstein</surname><given-names>Pascale</given-names></name></person-group><article-title>The ground beetle tribe <tp:taxon-name><tp:taxon-name-part taxon-name-part-type="tribe">Platynini</tp:taxon-name-part></tp:taxon-name> Bonelli, 1810 (<tp:taxon-name><tp:taxon-name-part taxon-name-part-type="order">Coleoptera</tp:taxon-name-part></tp:taxon-name>, <tp:taxon-name><tp:taxon-name-part taxon-name-part-type="family">Carabidae</tp:taxon-name-part></tp:taxon-name>) in the southern Levant: dichotomous and interactive identification tools, ecological traits, and distribution</article-title><source>Zookeys</source><day>16</day><month>06</month><year>2021</year><volume>1044</volume><fpage>449</fpage><lpage>478</lpage><pub-id pub-id-type="doi">10.3897/zookeys.1044.62615</pub-id></mixed-citation></tp:treatment-meta><tp:nomenclature><tp:taxon-name>
              <object-id xmlns:xlink="http://www.w3.org/1999/xlink" content-type="arpha" xlink:type="simple">E638D427-0B3F-5EC8-BAF0-C9E94C5FB964</object-id>
              <tp:taxon-name-part taxon-name-part-type="genus" reg="Agonum">Agonum</tp:taxon-name-part>
              <tp:taxon-name-part taxon-name-part-type="sensu">(s. str.)</tp:taxon-name-part>
              <tp:taxon-name-part taxon-name-part-type="species" reg="nigrum">nigrum</tp:taxon-name-part>
            </tp:taxon-name><tp:taxon-authority>Dejean, 1828</tp:taxon-authority></tp:nomenclature><tp:treatment-sec sec-type="Dispersal power" id="SECID0EXCBG"><title>Dispersal power.</title><p>Fully winged and flight-active (<xref ref-type="bibr" rid="B19">Chikatunov et al. 2006</xref>; pers. obs.).</p></tp:treatment-sec><tp:treatment-sec sec-type="habitat" id="SECID0EBDBG"><title>Habitat.</title><p>A hygrophilous species in a wide range of habitats: from freshwater to brackish water habitats like winter ponds, shaded and unshaded streams, lakes, swamps, etc. Very abundant in the swamps north of the Sea of Galilee (Figs <xref ref-type="fig" rid="F10">31</xref>, <xref ref-type="fig" rid="F10">33</xref>).</p></tp:treatment-sec><tp:treatment-sec sec-type="phenology" id="SECID0EPDBG"><title>Phenology.</title><p>Spring breeder (reproduction. March to May), adults hibernate.</p></tp:treatment-sec><tp:treatment-sec sec-type="distribution" id="SECID0EUDBG"><title>Distribution range.</title><p>From western Europe to Central Asia, northwards to Central Europe, southwards to North Africa, eastwards to Central Asia (<xref ref-type="bibr" rid="B71">Schmidt 2017</xref>).</p></tp:treatment-sec><tp:treatment-sec sec-type="distribution" id="SECID0E5DBG"><title>Distribution in the southern Levant.</title><p>From the Mediterranean climate zone to desert zone (Central Negev and Wadi Hasa). Egypt (Sinai, several sites: <xref ref-type="bibr" rid="B68">Schatzmayr 1936</xref>), Israel (<xref ref-type="bibr" rid="B72">Schmidt and Liebherr 2009</xref>), Jordan (<xref ref-type="bibr" rid="B57">Nasir and Katbeh-Bader 2017</xref>), Lebanon, Syria (<xref ref-type="bibr" rid="B72">Schmidt and Liebherr 2009</xref>).</p><p>We did not find the species in the extremely arid and hot areas around the Dead Sea or at the springs in the Arava Valley. Also in the light catches from the En Gedi Nature Reserve (kept in the <named-content xmlns:xlink="http://www.w3.org/1999/xlink" content-type="dwc:institutional_code" xlink:type="simple">ZSM</named-content>), which cover the whole year, the species is missing like all other <tp:taxon-name><tp:taxon-name-part taxon-name-part-type="tribe">Platynini</tp:taxon-name-part></tp:taxon-name>.</p></tp:treatment-sec><tp:treatment-sec sec-type="Conservation" id="SECID0EAFBG"><title>Conservation.</title><p>In contrast to some other <italic><tp:taxon-name><tp:taxon-name-part taxon-name-part-type="genus" reg="Agonum">Agonum</tp:taxon-name-part></tp:taxon-name></italic> species not threatened and still widespread. Found even in strongly urbanized areas, like a winter pond circled by highway loops north of Tel Aviv (pers. obs.).</p></tp:treatment-sec><tp:treatment-sec><!--Section generated to contain objects referenced in tp:taxon-treatment.--><fig id="F10" position="float" orientation="portrait"><object-id xmlns:xlink="http://www.w3.org/1999/xlink" content-type="doi" xlink:type="simple">10.3897/zookeys.1044.62615.figures31-34</object-id><object-id xmlns:xlink="http://www.w3.org/1999/xlink" content-type="zenodo_dep_id" xlink:type="simple">5023214</object-id><object-id xmlns:xlink="http://www.w3.org/1999/xlink" content-type="arpha" xlink:type="simple">A3835887-F1F8-5316-A014-6736DBE47B14</object-id><label>Figures 31–34.</label><caption><p>Habitats of <tp:taxon-name><tp:taxon-name-part taxon-name-part-type="tribe">Platynini</tp:taxon-name-part></tp:taxon-name> species in the southern Levant <bold>31</bold> Merom Golan (Golan Heights): water reservoir, habitat of <italic><tp:taxon-name><tp:taxon-name-part taxon-name-part-type="genus" reg="Agonum">Agonum</tp:taxon-name-part><tp:taxon-name-part taxon-name-part-type="species" reg="rugicolle">rugicolle</tp:taxon-name-part></tp:taxon-name></italic>, <italic><tp:taxon-name><tp:taxon-name-part taxon-name-part-type="genus" reg="Agonum">A.</tp:taxon-name-part><tp:taxon-name-part taxon-name-part-type="species" reg="sordidum">sordidum</tp:taxon-name-part></tp:taxon-name></italic>, <italic><tp:taxon-name><tp:taxon-name-part taxon-name-part-type="genus" reg="Agonum">A.</tp:taxon-name-part><tp:taxon-name-part taxon-name-part-type="species" reg="marginatum">marginatum</tp:taxon-name-part></tp:taxon-name></italic>, <italic><tp:taxon-name><tp:taxon-name-part taxon-name-part-type="genus" reg="Agonum">A.</tp:taxon-name-part><tp:taxon-name-part taxon-name-part-type="species" reg="viridicupreum">viridicupreum</tp:taxon-name-part></tp:taxon-name></italic>, <italic><tp:taxon-name><tp:taxon-name-part taxon-name-part-type="genus" reg="Agonum">A.</tp:taxon-name-part><tp:taxon-name-part taxon-name-part-type="species" reg="nigrum">nigrum</tp:taxon-name-part></tp:taxon-name></italic>, and <italic><tp:taxon-name><tp:taxon-name-part taxon-name-part-type="genus" reg="Anchomenus">Anchomenus</tp:taxon-name-part><tp:taxon-name-part taxon-name-part-type="species" reg="dorsalis">dorsalis</tp:taxon-name-part><tp:taxon-name-part taxon-name-part-type="subspecies" reg="infuscatus">infuscatus</tp:taxon-name-part></tp:taxon-name></italic><bold>32</bold> Ein Akev (Central Negev): headwater stream in desert, habitat of <italic><tp:taxon-name><tp:taxon-name-part taxon-name-part-type="genus" reg="Agonum">Agonum</tp:taxon-name-part><tp:taxon-name-part taxon-name-part-type="species" reg="nigrum">nigrum</tp:taxon-name-part></tp:taxon-name></italic><bold>33</bold> Breikhat Ya’ar (Coastal Plain, east of Hadera): winter pond, habitat of <italic><tp:taxon-name><tp:taxon-name-part taxon-name-part-type="genus" reg="Agonum">Agonum</tp:taxon-name-part><tp:taxon-name-part taxon-name-part-type="species" reg="monachum">monachum</tp:taxon-name-part><tp:taxon-name-part taxon-name-part-type="subspecies" reg="syriacum">syriacum</tp:taxon-name-part></tp:taxon-name></italic>, <italic><tp:taxon-name><tp:taxon-name-part taxon-name-part-type="genus" reg="Agonum">A.</tp:taxon-name-part><tp:taxon-name-part taxon-name-part-type="species" reg="viridicupreum">viridicupreum</tp:taxon-name-part></tp:taxon-name></italic>, <italic><tp:taxon-name><tp:taxon-name-part taxon-name-part-type="genus" reg="Agonum">A.</tp:taxon-name-part><tp:taxon-name-part taxon-name-part-type="species" reg="nigrum">nigrum</tp:taxon-name-part></tp:taxon-name></italic>, and <italic><tp:taxon-name><tp:taxon-name-part taxon-name-part-type="genus" reg="Anchomenus">Anchomenus</tp:taxon-name-part><tp:taxon-name-part taxon-name-part-type="species" reg="dorsalis">dorsalis</tp:taxon-name-part><tp:taxon-name-part taxon-name-part-type="subspecies" reg="infuscatus">infuscatus</tp:taxon-name-part></tp:taxon-name></italic><bold>34</bold> Nahal Bezet (Upper Galilee): softwood floodplain woodland with Oleander (<italic><tp:taxon-name><tp:taxon-name-part taxon-name-part-type="genus" reg="Nerium">Nerium</tp:taxon-name-part><tp:taxon-name-part taxon-name-part-type="species" reg="oleander">oleander</tp:taxon-name-part></tp:taxon-name></italic>), habitat of <italic><tp:taxon-name><tp:taxon-name-part taxon-name-part-type="genus" reg="Atranus">Atranus</tp:taxon-name-part><tp:taxon-name-part taxon-name-part-type="species" reg="ruficollis">ruficollis</tp:taxon-name-part></tp:taxon-name></italic>.</p></caption><graphic xmlns:xlink="http://www.w3.org/1999/xlink" xlink:href="zookeys-1044-449-g010.jpg" position="float" orientation="portrait" xlink:type="simple" id="oo_554582.jpg"><uri content-type="original_file" xlink:type="simple">https://binary.pensoft.net/fig/554582</uri></graphic></fig></tp:treatment-sec><ref-list><ref id="B19"><mixed-citation xmlns:xlink="http://www.w3.org/1999/xlink" xlink:type="simple"><person-group><name name-style="western"><surname>Chikatunov</surname><given-names>V</given-names></name><name name-style="western"><surname>Kravchenko</surname><given-names>VD</given-names></name><name name-style="western"><surname>Müller</surname><given-names>GC</given-names></name></person-group> (<year>2006</year>) <article-title><tp:taxon-name><tp:taxon-name-part taxon-name-part-type="family">Carabidae</tp:taxon-name-part></tp:taxon-name> (<tp:taxon-name><tp:taxon-name-part taxon-name-part-type="order">Coleoptera</tp:taxon-name-part></tp:taxon-name>) collected in the Israeli light trap survey and their association with the major phyto-geographical zones of Israel.</article-title><source>Esperiana</source><volume>12</volume>: <fpage>291</fpage>–<lpage>298</lpage>.</mixed-citation></ref><ref id="B71"><mixed-citation xmlns:xlink="http://www.w3.org/1999/xlink" xlink:type="simple"><person-group><name name-style="western"><surname>Schmidt</surname><given-names>J</given-names></name></person-group> (<year>2017</year>) <article-title>Tribe <tp:taxon-name><tp:taxon-name-part taxon-name-part-type="tribe">Platynini</tp:taxon-name-part></tp:taxon-name> Bonelli, 1810.</article-title> In: <person-group><name name-style="western"><surname>Löbl</surname><given-names>I</given-names></name><name name-style="western"><surname>Löbl</surname><given-names>D</given-names></name></person-group> (<role>Eds</role>) <issue-title>Catalogue of Palaearctic Coleoptera, Volume 1 (revised and updated edition, Aechostemata – Myxophaga – Adephaga).</issue-title><source>Brill, Leiden, Boston</source>, <fpage>642</fpage>–<lpage>675</lpage>.</mixed-citation></ref><ref id="B68"><mixed-citation xmlns:xlink="http://www.w3.org/1999/xlink" xlink:type="simple"><person-group><name name-style="western"><surname>Schatzmayr</surname><given-names>A</given-names></name></person-group> (<year>1936</year>) <article-title>Risultati scientifici della spedizione entomologica di S.A.S. il Principe Alessandro della Torre e Tasso in Egitto e nella penisola del Sinai.</article-title><source>Pubblicazioni del Museo Entomologico “Pietro Rossi”, Udine</source><volume>1</volume>: <fpage>1</fpage>–<lpage>114</lpage>.</mixed-citation></ref><ref id="B72"><mixed-citation xmlns:xlink="http://www.w3.org/1999/xlink" xlink:type="simple"><person-group><name name-style="western"><surname>Schmidt</surname><given-names>J</given-names></name><name name-style="western"><surname>Liebherr</surname><given-names>JK</given-names></name></person-group> (<year>2009</year>) <article-title>Beiträge zur Systematik und Verbreitung paläarktischer Arten der <tp:taxon-name><tp:taxon-name-part taxon-name-part-type="tribe">Platynini</tp:taxon-name-part></tp:taxon-name> (<tp:taxon-name><tp:taxon-name-part taxon-name-part-type="class">Insecta</tp:taxon-name-part></tp:taxon-name>: <tp:taxon-name><tp:taxon-name-part taxon-name-part-type="order">Coleoptera</tp:taxon-name-part></tp:taxon-name>: <tp:taxon-name><tp:taxon-name-part taxon-name-part-type="family">Carabidae</tp:taxon-name-part></tp:taxon-name>).</article-title><source>VERNATE</source><volume>28</volume>: <fpage>225</fpage>–<lpage>257</lpage>.</mixed-citation></ref><ref id="B57"><mixed-citation xmlns:xlink="http://www.w3.org/1999/xlink" xlink:type="simple"><person-group><name name-style="western"><surname>Nasir</surname><given-names>WM</given-names></name><name name-style="western"><surname>Katbeh-Bader</surname><given-names>A</given-names></name></person-group> (<year>2017</year>) <article-title>Annotated checklist of the ground beetles (<tp:taxon-name><tp:taxon-name-part taxon-name-part-type="order">Coleoptera</tp:taxon-name-part></tp:taxon-name>: <tp:taxon-name><tp:taxon-name-part taxon-name-part-type="family">Carabidae</tp:taxon-name-part></tp:taxon-name>) of Jordan.</article-title><source>Zoology and Ecology</source><volume>27</volume>: <fpage>269</fpage>–<lpage>291</lpage>. <ext-link xlink:type="simple" ext-link-type="doi" xlink:href="10.1080/21658005.2017.1400217">https://doi.org/10.1080/21658005.2017.1400217</ext-link></mixed-citation></ref></ref-list></tp:taxon-treatment>
