# Supplementary material for: The ground beetle tribe Platynini Bonelli, 1810 (Coleoptera, Carabidae) in the southern Levant: dichotomous and interactive identification tools, ecological traits, and distribution
Source: Zookeys. 2021 Jun 16;1044:449–78. doi: 10.3897/zookeys.1044.62615 (PMC9425446; doi:10.3897/zookeys.1044.62615)
Supplement: XML Treatment for Anchomenus alcedo [file zookeys.1044.62615-treatment8.xml]

<!DOCTYPE tp:taxon-treatment
  PUBLIC "-//TaxonX//DTD Taxonomic Treatment Publishing DTD v0 20100105//EN" "tax-treatment-NSO.dtd">
<tp:taxon-treatment xmlns:tp="http://www.plazi.org/taxpub"><tp:treatment-meta><kwd-group><label>Taxon classification</label><kwd>
                <named-content content-type="kingdom">Animalia</named-content>
              </kwd><kwd>
                <named-content content-type="order">Coleoptera</named-content>
              </kwd><kwd>
                <named-content content-type="family">Carabidae</named-content>
              </kwd></kwd-group><mixed-citation publication-type="journal"><person-group><name><surname>Assmann</surname><given-names>Thorsten</given-names></name><name><surname>Boutaud</surname><given-names>Esteve</given-names></name><name><surname>Buse</surname><given-names>Jörn</given-names></name><name><surname>Drees</surname><given-names>Claudia</given-names></name><name><surname>Friedman</surname><given-names>Ariel-Leib-Leonid</given-names></name><name><surname>Harry</surname><given-names>Ingmar</given-names></name><name><surname>Khoury</surname><given-names>Fares</given-names></name><name><surname>Orbach</surname><given-names>Eylon</given-names></name><name><surname>Renan</surname><given-names>Ittai</given-names></name><name><surname>Schmidt</surname><given-names>Constantin</given-names></name><name><surname>Schmidt</surname><given-names>Kilian</given-names></name><name><surname>Wrase</surname><given-names>David W.</given-names></name><name><surname>Zumstein</surname><given-names>Pascale</given-names></name></person-group><article-title>The ground beetle tribe <tp:taxon-name><tp:taxon-name-part taxon-name-part-type="tribe">Platynini</tp:taxon-name-part></tp:taxon-name> Bonelli, 1810 (<tp:taxon-name><tp:taxon-name-part taxon-name-part-type="order">Coleoptera</tp:taxon-name-part></tp:taxon-name>, <tp:taxon-name><tp:taxon-name-part taxon-name-part-type="family">Carabidae</tp:taxon-name-part></tp:taxon-name>) in the southern Levant: dichotomous and interactive identification tools, ecological traits, and distribution</article-title><source>Zookeys</source><day>16</day><month>06</month><year>2021</year><volume>1044</volume><fpage>449</fpage><lpage>478</lpage><pub-id pub-id-type="doi">10.3897/zookeys.1044.62615</pub-id></mixed-citation></tp:treatment-meta><tp:nomenclature><tp:taxon-name>
              <object-id xmlns:xlink="http://www.w3.org/1999/xlink" content-type="arpha" xlink:type="simple">7FAFBBD9-F54C-5150-A28B-8BD3B01BC9CA</object-id>
              <tp:taxon-name-part taxon-name-part-type="genus" reg="Anchomenus">Anchomenus</tp:taxon-name-part>
              <tp:taxon-name-part taxon-name-part-type="species" reg="alcedo">alcedo</tp:taxon-name-part>
            </tp:taxon-name><tp:taxon-authority>Schmidt, 2014</tp:taxon-authority></tp:nomenclature><tp:treatment-sec sec-type="Dispersal power" id="SECID0EAPBG"><title>Dispersal power.</title><p>Fully winged and flight active.</p></tp:treatment-sec><tp:treatment-sec sec-type="habitat" id="SECID0EFPBG"><title>Habitat.</title><p>Riparian species of permanent and temporary streams, both sun-exposed and shaded, e.g., by <tp:taxon-name><tp:taxon-name-part taxon-name-part-type="genus" reg="Nerium"/><tp:taxon-name-part taxon-name-part-type="species" reg="oleander">oleander</tp:taxon-name-part></tp:taxon-name> (<italic><tp:taxon-name><tp:taxon-name-part taxon-name-part-type="genus" reg="Nerium">Nerium</tp:taxon-name-part><tp:taxon-name-part taxon-name-part-type="species" reg="oleander">oleander</tp:taxon-name-part></tp:taxon-name></italic>) and willows (<italic><tp:taxon-name><tp:taxon-name-part taxon-name-part-type="genus" reg="Salix">Salix</tp:taxon-name-part></tp:taxon-name></italic> spp.).</p></tp:treatment-sec><tp:treatment-sec sec-type="phenology" id="SECID0EGQBG"><title>Phenology.</title><p>At type locality a spring breeder with copulation in March and April, in May already tenerals; adults hibernate (pers. obs.).</p></tp:treatment-sec><tp:treatment-sec sec-type="distribution" id="SECID0ELQBG"><title>Distribution range.</title><p>Endemic in a small range of the southern Levant (<xref ref-type="bibr" rid="B70">Schmidt 2014</xref>).</p></tp:treatment-sec><tp:treatment-sec sec-type="distribution" id="SECID0EVQBG"><title>Distribution in the southern Levant.</title><p>Few localities from North Lebanon to the West Golan Heights (<xref ref-type="bibr" rid="B70">Schmidt 2014</xref>). The species lives in Israel not only in the type locality, but also on the main stream downwards of Banyas Waterfalls.</p></tp:treatment-sec><tp:treatment-sec sec-type="Conservation" id="SECID0E6QBG"><title>Conservation.</title><p>Due to excessive water withdrawal, streams in Israel and Lebanon are drying out faster, and their flood dynamics are changing. This results in a deterioration of the gravel banks, which largely become overgrown and are then no longer available as habitat for the species. Headwater areas are developed into recreational areas and naturally occurring microhabitats are destroyed (e.g., Banyas Waterfalls). Threatened due to the small range and poor conservation status of flowing waters in the southern Levant.</p></tp:treatment-sec><ref-list><ref id="B70"><mixed-citation xmlns:xlink="http://www.w3.org/1999/xlink" xlink:type="simple"><person-group><name name-style="western"><surname>Schmidt</surname><given-names>J</given-names></name></person-group> (<year>2014</year>) <article-title>Three new <italic><tp:taxon-name><tp:taxon-name-part taxon-name-part-type="genus">Anchomenus</tp:taxon-name-part></tp:taxon-name></italic> species Bonelli, 1810 from the West Palaearctic (<tp:taxon-name><tp:taxon-name-part taxon-name-part-type="order">Coleoptera</tp:taxon-name-part></tp:taxon-name>: <tp:taxon-name><tp:taxon-name-part taxon-name-part-type="family">Carabidae</tp:taxon-name-part></tp:taxon-name>: <tp:taxon-name><tp:taxon-name-part taxon-name-part-type="tribe">Platynini</tp:taxon-name-part></tp:taxon-name>).</article-title><source>Koleopterologische Rundschau</source><volume>84</volume>: <fpage>13</fpage>–<lpage>29</lpage>. <ext-link xlink:type="simple" ext-link-type="uri" xlink:href="https://www.zobodat.at/pdf/KOR_84_2014_0013-0029.pdf">https://www.zobodat.at/pdf/KOR_84_2014_0013-0029.pdf</ext-link></mixed-citation></ref></ref-list></tp:taxon-treatment>
