# Supplementary material for: The ground beetle tribe Platynini Bonelli, 1810 (Coleoptera, Carabidae) in the southern Levant: dichotomous and interactive identification tools, ecological traits, and distribution
Source: Zookeys. 2021 Jun 16;1044:449–78. doi: 10.3897/zookeys.1044.62615 (PMC9425446; doi:10.3897/zookeys.1044.62615)
Supplement: XML Treatment for Anchomenus bellus [file zookeys.1044.62615-treatment9.xml]

<!DOCTYPE tp:taxon-treatment
  PUBLIC "-//TaxonX//DTD Taxonomic Treatment Publishing DTD v0 20100105//EN" "tax-treatment-NSO.dtd">
<tp:taxon-treatment xmlns:tp="http://www.plazi.org/taxpub"><tp:treatment-meta><kwd-group><label>Taxon classification</label><kwd>
                <named-content content-type="kingdom">Animalia</named-content>
              </kwd><kwd>
                <named-content content-type="order">Coleoptera</named-content>
              </kwd><kwd>
                <named-content content-type="family">Carabidae</named-content>
              </kwd></kwd-group><mixed-citation publication-type="journal"><person-group><name><surname>Assmann</surname><given-names>Thorsten</given-names></name><name><surname>Boutaud</surname><given-names>Esteve</given-names></name><name><surname>Buse</surname><given-names>Jörn</given-names></name><name><surname>Drees</surname><given-names>Claudia</given-names></name><name><surname>Friedman</surname><given-names>Ariel-Leib-Leonid</given-names></name><name><surname>Harry</surname><given-names>Ingmar</given-names></name><name><surname>Khoury</surname><given-names>Fares</given-names></name><name><surname>Orbach</surname><given-names>Eylon</given-names></name><name><surname>Renan</surname><given-names>Ittai</given-names></name><name><surname>Schmidt</surname><given-names>Constantin</given-names></name><name><surname>Schmidt</surname><given-names>Kilian</given-names></name><name><surname>Wrase</surname><given-names>David W.</given-names></name><name><surname>Zumstein</surname><given-names>Pascale</given-names></name></person-group><article-title>The ground beetle tribe <tp:taxon-name><tp:taxon-name-part taxon-name-part-type="tribe">Platynini</tp:taxon-name-part></tp:taxon-name> Bonelli, 1810 (<tp:taxon-name><tp:taxon-name-part taxon-name-part-type="order">Coleoptera</tp:taxon-name-part></tp:taxon-name>, <tp:taxon-name><tp:taxon-name-part taxon-name-part-type="family">Carabidae</tp:taxon-name-part></tp:taxon-name>) in the southern Levant: dichotomous and interactive identification tools, ecological traits, and distribution</article-title><source>Zookeys</source><day>16</day><month>06</month><year>2021</year><volume>1044</volume><fpage>449</fpage><lpage>478</lpage><pub-id pub-id-type="doi">10.3897/zookeys.1044.62615</pub-id></mixed-citation></tp:treatment-meta><tp:nomenclature><tp:taxon-name>
              <object-id xmlns:xlink="http://www.w3.org/1999/xlink" content-type="arpha" xlink:type="simple">A5A63807-6ED9-50AC-97D5-8BDD3D6E43BD</object-id>
              <tp:taxon-name-part taxon-name-part-type="genus" reg="Anchomenus">Anchomenus</tp:taxon-name-part>
              <tp:taxon-name-part taxon-name-part-type="species" reg="bellus">bellus</tp:taxon-name-part>
            </tp:taxon-name><tp:taxon-authority>Schmidt, 2014</tp:taxon-authority></tp:nomenclature><tp:treatment-sec sec-type="Dispersal power" id="SECID0EHSBG"><title>Dispersal power.</title><p>Fully winged.</p></tp:treatment-sec><tp:treatment-sec sec-type="habitat" id="SECID0EMSBG"><title>Habitat.</title><p>Unknown.</p></tp:treatment-sec><tp:treatment-sec sec-type="phenology" id="SECID0ERSBG"><title>Phenology.</title><p>Unknown; types are from May and June (<xref ref-type="bibr" rid="B70">Schmidt 2014</xref>).</p></tp:treatment-sec><tp:treatment-sec sec-type="distribution" id="SECID0E2SBG"><title>Distribution range.</title><p>Endemic in South and central East Turkey, probably also in Northwest Syria (<xref ref-type="bibr" rid="B70">Schmidt 2014</xref>, <xref ref-type="bibr" rid="B71">2017</xref>).</p></tp:treatment-sec><tp:treatment-sec sec-type="distribution" id="SECID0EJTBG"><title>Distribution in the southern Levant.</title><p>Unknown (<xref ref-type="bibr" rid="B70">Schmidt 2014</xref>).</p></tp:treatment-sec><ref-list><ref id="B70"><mixed-citation xmlns:xlink="http://www.w3.org/1999/xlink" xlink:type="simple"><person-group><name name-style="western"><surname>Schmidt</surname><given-names>J</given-names></name></person-group> (<year>2014</year>) <article-title>Three new <italic><tp:taxon-name><tp:taxon-name-part taxon-name-part-type="genus">Anchomenus</tp:taxon-name-part></tp:taxon-name></italic> species Bonelli, 1810 from the West Palaearctic (<tp:taxon-name><tp:taxon-name-part taxon-name-part-type="order">Coleoptera</tp:taxon-name-part></tp:taxon-name>: <tp:taxon-name><tp:taxon-name-part taxon-name-part-type="family">Carabidae</tp:taxon-name-part></tp:taxon-name>: <tp:taxon-name><tp:taxon-name-part taxon-name-part-type="tribe">Platynini</tp:taxon-name-part></tp:taxon-name>).</article-title><source>Koleopterologische Rundschau</source><volume>84</volume>: <fpage>13</fpage>–<lpage>29</lpage>. <ext-link xlink:type="simple" ext-link-type="uri" xlink:href="https://www.zobodat.at/pdf/KOR_84_2014_0013-0029.pdf">https://www.zobodat.at/pdf/KOR_84_2014_0013-0029.pdf</ext-link></mixed-citation></ref><ref id="B71"><mixed-citation xmlns:xlink="http://www.w3.org/1999/xlink" xlink:type="simple"><person-group><name name-style="western"><surname>Schmidt</surname><given-names>J</given-names></name></person-group> (<year>2017</year>) <article-title>Tribe <tp:taxon-name><tp:taxon-name-part taxon-name-part-type="tribe">Platynini</tp:taxon-name-part></tp:taxon-name> Bonelli, 1810.</article-title> In: <person-group><name name-style="western"><surname>Löbl</surname><given-names>I</given-names></name><name name-style="western"><surname>Löbl</surname><given-names>D</given-names></name></person-group> (<role>Eds</role>) <issue-title>Catalogue of Palaearctic Coleoptera, Volume 1 (revised and updated edition, Aechostemata – Myxophaga – Adephaga).</issue-title><source>Brill, Leiden, Boston</source>, <fpage>642</fpage>–<lpage>675</lpage>.</mixed-citation></ref></ref-list></tp:taxon-treatment>
