# Supplementary material for: The ground beetle tribe Platynini Bonelli, 1810 (Coleoptera, Carabidae) in the southern Levant: dichotomous and interactive identification tools, ecological traits, and distribution
Source: Zookeys. 2021 Jun 16;1044:449–78. doi: 10.3897/zookeys.1044.62615 (PMC9425446; doi:10.3897/zookeys.1044.62615)
Supplement: XML Treatment for Anchomenus dorsalis infuscatus [file zookeys.1044.62615-treatment10.xml]

<!DOCTYPE tp:taxon-treatment
  PUBLIC "-//TaxonX//DTD Taxonomic Treatment Publishing DTD v0 20100105//EN" "tax-treatment-NSO.dtd">
<tp:taxon-treatment xmlns:tp="http://www.plazi.org/taxpub"><tp:treatment-meta><kwd-group><label>Taxon classification</label><kwd>
                <named-content content-type="kingdom">Animalia</named-content>
              </kwd><kwd>
                <named-content content-type="order">Coleoptera</named-content>
              </kwd><kwd>
                <named-content content-type="family">Carabidae</named-content>
              </kwd></kwd-group><mixed-citation publication-type="journal"><person-group><name><surname>Assmann</surname><given-names>Thorsten</given-names></name><name><surname>Boutaud</surname><given-names>Esteve</given-names></name><name><surname>Buse</surname><given-names>Jörn</given-names></name><name><surname>Drees</surname><given-names>Claudia</given-names></name><name><surname>Friedman</surname><given-names>Ariel-Leib-Leonid</given-names></name><name><surname>Harry</surname><given-names>Ingmar</given-names></name><name><surname>Khoury</surname><given-names>Fares</given-names></name><name><surname>Orbach</surname><given-names>Eylon</given-names></name><name><surname>Renan</surname><given-names>Ittai</given-names></name><name><surname>Schmidt</surname><given-names>Constantin</given-names></name><name><surname>Schmidt</surname><given-names>Kilian</given-names></name><name><surname>Wrase</surname><given-names>David W.</given-names></name><name><surname>Zumstein</surname><given-names>Pascale</given-names></name></person-group><article-title>The ground beetle tribe <tp:taxon-name><tp:taxon-name-part taxon-name-part-type="tribe">Platynini</tp:taxon-name-part></tp:taxon-name> Bonelli, 1810 (<tp:taxon-name><tp:taxon-name-part taxon-name-part-type="order">Coleoptera</tp:taxon-name-part></tp:taxon-name>, <tp:taxon-name><tp:taxon-name-part taxon-name-part-type="family">Carabidae</tp:taxon-name-part></tp:taxon-name>) in the southern Levant: dichotomous and interactive identification tools, ecological traits, and distribution</article-title><source>Zookeys</source><day>16</day><month>06</month><year>2021</year><volume>1044</volume><fpage>449</fpage><lpage>478</lpage><pub-id pub-id-type="doi">10.3897/zookeys.1044.62615</pub-id></mixed-citation></tp:treatment-meta><tp:nomenclature><tp:taxon-name>
              <object-id xmlns:xlink="http://www.w3.org/1999/xlink" content-type="arpha" xlink:type="simple">61B8D22B-A579-5F37-AFB9-7DC122687FF2</object-id>
              <tp:taxon-name-part taxon-name-part-type="genus" reg="Anchomenus">Anchomenus</tp:taxon-name-part>
              <tp:taxon-name-part taxon-name-part-type="species" reg="dorsalis">dorsalis</tp:taxon-name-part>
              <tp:taxon-name-part taxon-name-part-type="subspecies" reg="infuscatus">infuscatus</tp:taxon-name-part>
            </tp:taxon-name><tp:taxon-authority>Chevrolat, 1854</tp:taxon-authority></tp:nomenclature><tp:treatment-sec sec-type="Dispersal power" id="SECID0E1UBG"><title>Dispersal power.</title><p>Fully winged, apical wing part of variable size (<xref ref-type="bibr" rid="B50">Liebherr 1991</xref>), classified as macropterous by <xref ref-type="bibr" rid="B24">Desender (1989)</xref>; flight-active (<xref ref-type="bibr" rid="B24">Desender 1989</xref>; <xref ref-type="bibr" rid="B83">Turin 2000</xref>).</p></tp:treatment-sec><tp:treatment-sec sec-type="habitat" id="SECID0EQVBG"><title>Habitat.</title><p>In Europe a widespread species of open habitats, esp. of grassland (meadows, pastures) and arable fields (<xref ref-type="bibr" rid="B56">Lindroth 1985</xref>, 1986; <xref ref-type="bibr" rid="B82">Trautner and Rietze 2017</xref>). Probably an important antagonist of some pest species, especially of some aphids and weevils (<xref ref-type="bibr" rid="B32">Griffiths et al. 1985</xref>; <xref ref-type="bibr" rid="B87">Zaller et al. 2008</xref>). In the Levant, the species is mostly restricted to wetlands and esp. close to winter ponds, it seems not to occur in dry batha (<xref ref-type="bibr" rid="B80">Timm et al. 2009</xref>) (Figs <xref ref-type="fig" rid="F10">31</xref>, <xref ref-type="fig" rid="F10">33</xref>).</p></tp:treatment-sec><tp:treatment-sec sec-type="phenology" id="SECID0ESWBG"><title>Phenology.</title><p>Spring breeder; adults hibernate (<xref ref-type="bibr" rid="B46">Larsson 1939</xref>; <xref ref-type="bibr" rid="B53">Lindroth 1945</xref>; <xref ref-type="bibr" rid="B40">Keckwitz 1980</xref>; <xref ref-type="bibr" rid="B10">Basedow 1994</xref>), also in the southern Levant (pers. obs.).</p></tp:treatment-sec><tp:treatment-sec sec-type="distribution" id="SECID0EIXBG"><title>Distribution range.</title><p>From West Europe to Central Asia, southwards to North Africa, northwards to Scandinavia. The nominate subspecies in Turkey, Syria, and Cyprus (<xref ref-type="bibr" rid="B8">Austin et al. 2008</xref>; <xref ref-type="bibr" rid="B71">Schmidt 2017</xref>). The subspecies <tp:taxon-name><tp:taxon-name-part taxon-name-part-type="genus" reg="Anchomenus"/><tp:taxon-name-part taxon-name-part-type="species" reg="dorsalis"/><tp:taxon-name-part taxon-name-part-type="subspecies" reg="infuscatus">infuscatus</tp:taxon-name-part></tp:taxon-name> exclusively in Israel, Jordan, Lebanon (<xref ref-type="bibr" rid="B70">Schmidt 2014</xref>, <xref ref-type="bibr" rid="B71">2017</xref>), and on Sinai (Egypt; see below and Suppl. material <xref ref-type="supplementary-material" rid="S1">1</xref>).</p></tp:treatment-sec><tp:treatment-sec sec-type="distribution" id="SECID0ERYBG"><title>Distribution in the southern Levant.</title><p>Mainly in the Mediterranean climate zone of the southern Levant, but a few specimens were collected in the Dead Sea Area (Nahal Qumeran, ‘Enot Zuqim, 1993) and in the southern mountains of Sinai (Jebel Katarina, Wadi Feiran, Wadi Wattir, 1971–1976).</p></tp:treatment-sec><tp:treatment-sec><!--Section generated to contain objects referenced in tp:taxon-treatment.--><fig id="F10" position="float" orientation="portrait"><object-id xmlns:xlink="http://www.w3.org/1999/xlink" content-type="doi" xlink:type="simple">10.3897/zookeys.1044.62615.figures31-34</object-id><object-id xmlns:xlink="http://www.w3.org/1999/xlink" content-type="zenodo_dep_id" xlink:type="simple">5023214</object-id><object-id xmlns:xlink="http://www.w3.org/1999/xlink" content-type="arpha" xlink:type="simple">A3835887-F1F8-5316-A014-6736DBE47B14</object-id><label>Figures 31–34.</label><caption><p>Habitats of <tp:taxon-name><tp:taxon-name-part taxon-name-part-type="tribe">Platynini</tp:taxon-name-part></tp:taxon-name> species in the southern Levant <bold>31</bold> Merom Golan (Golan Heights): water reservoir, habitat of <italic><tp:taxon-name><tp:taxon-name-part taxon-name-part-type="genus" reg="Agonum">Agonum</tp:taxon-name-part><tp:taxon-name-part taxon-name-part-type="species" reg="rugicolle">rugicolle</tp:taxon-name-part></tp:taxon-name></italic>, <italic><tp:taxon-name><tp:taxon-name-part taxon-name-part-type="genus" reg="Agonum">A.</tp:taxon-name-part><tp:taxon-name-part taxon-name-part-type="species" reg="sordidum">sordidum</tp:taxon-name-part></tp:taxon-name></italic>, <italic><tp:taxon-name><tp:taxon-name-part taxon-name-part-type="genus" reg="Agonum">A.</tp:taxon-name-part><tp:taxon-name-part taxon-name-part-type="species" reg="marginatum">marginatum</tp:taxon-name-part></tp:taxon-name></italic>, <italic><tp:taxon-name><tp:taxon-name-part taxon-name-part-type="genus" reg="Agonum">A.</tp:taxon-name-part><tp:taxon-name-part taxon-name-part-type="species" reg="viridicupreum">viridicupreum</tp:taxon-name-part></tp:taxon-name></italic>, <italic><tp:taxon-name><tp:taxon-name-part taxon-name-part-type="genus" reg="Agonum">A.</tp:taxon-name-part><tp:taxon-name-part taxon-name-part-type="species" reg="nigrum">nigrum</tp:taxon-name-part></tp:taxon-name></italic>, and <italic><tp:taxon-name><tp:taxon-name-part taxon-name-part-type="genus" reg="Anchomenus">Anchomenus</tp:taxon-name-part><tp:taxon-name-part taxon-name-part-type="species" reg="dorsalis">dorsalis</tp:taxon-name-part><tp:taxon-name-part taxon-name-part-type="subspecies" reg="infuscatus">infuscatus</tp:taxon-name-part></tp:taxon-name></italic><bold>32</bold> Ein Akev (Central Negev): headwater stream in desert, habitat of <italic><tp:taxon-name><tp:taxon-name-part taxon-name-part-type="genus" reg="Agonum">Agonum</tp:taxon-name-part><tp:taxon-name-part taxon-name-part-type="species" reg="nigrum">nigrum</tp:taxon-name-part></tp:taxon-name></italic><bold>33</bold> Breikhat Ya’ar (Coastal Plain, east of Hadera): winter pond, habitat of <italic><tp:taxon-name><tp:taxon-name-part taxon-name-part-type="genus" reg="Agonum">Agonum</tp:taxon-name-part><tp:taxon-name-part taxon-name-part-type="species" reg="monachum">monachum</tp:taxon-name-part><tp:taxon-name-part taxon-name-part-type="subspecies" reg="syriacum">syriacum</tp:taxon-name-part></tp:taxon-name></italic>, <italic><tp:taxon-name><tp:taxon-name-part taxon-name-part-type="genus" reg="Agonum">A.</tp:taxon-name-part><tp:taxon-name-part taxon-name-part-type="species" reg="viridicupreum">viridicupreum</tp:taxon-name-part></tp:taxon-name></italic>, <italic><tp:taxon-name><tp:taxon-name-part taxon-name-part-type="genus" reg="Agonum">A.</tp:taxon-name-part><tp:taxon-name-part taxon-name-part-type="species" reg="nigrum">nigrum</tp:taxon-name-part></tp:taxon-name></italic>, and <italic><tp:taxon-name><tp:taxon-name-part taxon-name-part-type="genus" reg="Anchomenus">Anchomenus</tp:taxon-name-part><tp:taxon-name-part taxon-name-part-type="species" reg="dorsalis">dorsalis</tp:taxon-name-part><tp:taxon-name-part taxon-name-part-type="subspecies" reg="infuscatus">infuscatus</tp:taxon-name-part></tp:taxon-name></italic><bold>34</bold> Nahal Bezet (Upper Galilee): softwood floodplain woodland with Oleander (<italic><tp:taxon-name><tp:taxon-name-part taxon-name-part-type="genus" reg="Nerium">Nerium</tp:taxon-name-part><tp:taxon-name-part taxon-name-part-type="species" reg="oleander">oleander</tp:taxon-name-part></tp:taxon-name></italic>), habitat of <italic><tp:taxon-name><tp:taxon-name-part taxon-name-part-type="genus" reg="Atranus">Atranus</tp:taxon-name-part><tp:taxon-name-part taxon-name-part-type="species" reg="ruficollis">ruficollis</tp:taxon-name-part></tp:taxon-name></italic>.</p></caption><graphic xmlns:xlink="http://www.w3.org/1999/xlink" xlink:href="zookeys-1044-449-g010.jpg" position="float" orientation="portrait" xlink:type="simple" id="oo_554582.jpg"><uri content-type="original_file" xlink:type="simple">https://binary.pensoft.net/fig/554582</uri></graphic></fig><supplementary-material xmlns:xlink="http://www.w3.org/1999/xlink" id="S1" position="float" orientation="portrait" xlink:type="simple"><object-id content-type="doi" xlink:type="simple">10.3897/zookeys.1044.62615.suppl1</object-id><object-id content-type="zenodo_dep_id" xlink:type="simple">5023240</object-id><object-id content-type="arpha" xlink:type="simple">FC83526A-C891-5A9A-8959-5F2116F1009A</object-id><label>Supplementary material 1</label><caption><p>Material examined: Records of the <tp:taxon-name><tp:taxon-name-part taxon-name-part-type="tribe">Platynini</tp:taxon-name-part></tp:taxon-name> from the southern Levant hosted in studied collections (see for abbreviation: Materials and methods)</p></caption><statement content-type="dataType"><label>Data type</label><p>table</p></statement><media xlink:href="zookeys-1044-449-s001.tif" mimetype="image" mime-subtype="tiff" position="float" orientation="portrait" xlink:type="simple" id="oo_554583.tif"><uri content-type="original_file" xlink:type="simple">https://binary.pensoft.net/file/554583</uri></media><permissions><license xlink:type="simple"><license-p>This dataset is made available under the Open Database License (http://opendatacommons.org/licenses/odbl/1.0/). The Open Database License (ODbL) is a license agreement intended to allow users to freely share, modify, and use this Dataset while maintaining this same freedom for others, provided that the original source and author(s) are credited.</license-p></license></permissions><attrib specific-use="authors">Thorsten Assmann, Estève Boutaud, Jörn Buse, Ariel-Leib-Leonid Friedman, Ingmar Harry, Fares Khoury, Eylon Orbach, Ittai Renan, David W. Wrase, Pascale Zumstein</attrib></supplementary-material></tp:treatment-sec><ref-list><ref id="B50"><mixed-citation xmlns:xlink="http://www.w3.org/1999/xlink" xlink:type="simple"><person-group><name name-style="western"><surname>Liebherr</surname><given-names>JK</given-names></name></person-group> (<year>1991</year>) <article-title>Phylogeny and revision of the <italic><tp:taxon-name><tp:taxon-name-part taxon-name-part-type="genus">Anchomenus</tp:taxon-name-part></tp:taxon-name></italic> clade: The genera <italic><tp:taxon-name><tp:taxon-name-part taxon-name-part-type="genus">Tetraleucus</tp:taxon-name-part></tp:taxon-name></italic>, <italic><tp:taxon-name><tp:taxon-name-part taxon-name-part-type="genus">Anchomenus</tp:taxon-name-part></tp:taxon-name></italic>, <italic><tp:taxon-name><tp:taxon-name-part taxon-name-part-type="genus">Sericoda</tp:taxon-name-part></tp:taxon-name></italic> and <italic><tp:taxon-name><tp:taxon-name-part taxon-name-part-type="genus">Elliptoleus</tp:taxon-name-part></tp:taxon-name></italic> (<tp:taxon-name><tp:taxon-name-part taxon-name-part-type="order">Coleoptera</tp:taxon-name-part></tp:taxon-name>: <tp:taxon-name><tp:taxon-name-part taxon-name-part-type="family">Carabidae</tp:taxon-name-part></tp:taxon-name>: <tp:taxon-name><tp:taxon-name-part taxon-name-part-type="tribe">Platynini</tp:taxon-name-part></tp:taxon-name>).</article-title><source>Bulletin of the American Museum of Natural History</source><volume>202</volume>: <fpage>1</fpage>–<lpage>163</lpage>.</mixed-citation></ref><ref id="B24"><mixed-citation xmlns:xlink="http://www.w3.org/1999/xlink" xlink:type="simple"><person-group><name name-style="western"><surname>Desender</surname><given-names>K</given-names></name></person-group> (<year>1989</year>) <article-title>Dispersal power and ecology of carabid beetles in Belgium: an evolutionary approach.</article-title><source>Studiedocumenten van het Koninklijk Belgisch Instituut voor Natuurwetenschappen (Bruxelles)</source><volume>35</volume>: <fpage>1</fpage>–<lpage>136</lpage>.</mixed-citation></ref><ref id="B83"><mixed-citation xmlns:xlink="http://www.w3.org/1999/xlink" xlink:type="simple"><person-group><name name-style="western"><surname>Turin</surname><given-names>H</given-names></name></person-group> (<year>2000</year>) <source>De Nederlandse Loopkevers – Verspreiding en oecologie.</source><publisher-name>Nationaal Natuurhistorisch Museum Naturalis</publisher-name>, <publisher-loc>Leiden</publisher-loc>, <size units="page">666 pp</size>.</mixed-citation></ref><ref id="B56"><mixed-citation xmlns:xlink="http://www.w3.org/1999/xlink" xlink:type="simple"><person-group><name name-style="western"><surname>Lindroth</surname><given-names>CH</given-names></name></person-group> (<year>1985</year> and 1986) The <tp:taxon-name><tp:taxon-name-part taxon-name-part-type="family">Carabidae</tp:taxon-name-part></tp:taxon-name> (<tp:taxon-name><tp:taxon-name-part taxon-name-part-type="order">Coleoptera</tp:taxon-name-part></tp:taxon-name>) of Fennoscandia and Denmark. Fauna Entomologica Scandinavica 15: 1–497.</mixed-citation></ref><ref id="B82"><mixed-citation xmlns:xlink="http://www.w3.org/1999/xlink" xlink:type="simple"><person-group><name name-style="western"><surname>Trautner</surname><given-names>J</given-names></name><name name-style="western"><surname>Rietze</surname><given-names>J</given-names></name></person-group> (<year>2017</year>) <article-title>Tribus <tp:taxon-name><tp:taxon-name-part taxon-name-part-type="tribe">Platynini</tp:taxon-name-part></tp:taxon-name>.</article-title> In: <person-group><name name-style="western"><surname>Trautner</surname><given-names>J</given-names></name></person-group> (<role>Ed.</role>) <issue-title>Die Laufkäfer Baden-Württembergs.</issue-title><source>Ulmer, Stuttgart</source>, <fpage>563</fpage>–<lpage>603</lpage>.</mixed-citation></ref><ref id="B32"><mixed-citation xmlns:xlink="http://www.w3.org/1999/xlink" xlink:type="simple"><person-group><name name-style="western"><surname>Griffiths</surname><given-names>E</given-names></name><name name-style="western"><surname>Wratten</surname><given-names>SD</given-names></name><name name-style="western"><surname>Vickerman</surname><given-names>GP</given-names></name></person-group> (<year>1985</year>) <article-title>Foraging by the carabid <italic><tp:taxon-name><tp:taxon-name-part taxon-name-part-type="genus">Agonum</tp:taxon-name-part><tp:taxon-name-part taxon-name-part-type="species">dorsale</tp:taxon-name-part></tp:taxon-name></italic> in the field.</article-title><source>Ecological Entomology</source><volume>10</volume>: <fpage>181</fpage>–<lpage>189</lpage>. <ext-link xlink:type="simple" ext-link-type="doi" xlink:href="10.1111/j.1365-2311.1985.tb00547.x">https://doi.org/10.1111/j.1365-2311.1985.tb00547.x</ext-link></mixed-citation></ref><ref id="B87"><mixed-citation xmlns:xlink="http://www.w3.org/1999/xlink" xlink:type="simple"><person-group><name name-style="western"><surname>Zaller</surname><given-names>JG</given-names></name><name name-style="western"><surname>Moser</surname><given-names>D</given-names></name><name name-style="western"><surname>Drapela</surname><given-names>T</given-names></name><name name-style="western"><surname>Frank</surname><given-names>T</given-names></name></person-group> (<year>2008</year>) <article-title>Ground-dwelling predators can affect within-field pest insect emergence in winter oilseed rape fields.</article-title><source>Biocontrol</source><volume>54</volume>: <fpage>247</fpage>–<lpage>253</lpage>. <ext-link xlink:type="simple" ext-link-type="doi" xlink:href="10.1007/s10526-008-9167-8">https://doi.org/10.1007/s10526-008-9167-8</ext-link></mixed-citation></ref><ref id="B80"><mixed-citation xmlns:xlink="http://www.w3.org/1999/xlink" xlink:type="simple"><person-group><name name-style="western"><surname>Timm</surname><given-names>A</given-names></name><name name-style="western"><surname>Buse</surname><given-names>J</given-names></name><name name-style="western"><surname>Dayan</surname><given-names>T</given-names></name><name name-style="western"><surname>Härdtle</surname><given-names>W</given-names></name><name name-style="western"><surname>Levanony</surname><given-names>T</given-names></name><name name-style="western"><surname>Assmann</surname><given-names>T</given-names></name></person-group> (<year>2009</year>) <article-title>At the interface of historical and present-day ecology: ground beetles in woodlands and open habitats in Upper Galilee (Israel).</article-title><source>Zoology in the Middle East</source><volume>47</volume>: <fpage>93</fpage>–<lpage>104</lpage>. <ext-link xlink:type="simple" ext-link-type="doi" xlink:href="10.1080/09397140.2009.10638351">https://doi.org/10.1080/09397140.2009.10638351</ext-link></mixed-citation></ref><ref id="B46"><mixed-citation xmlns:xlink="http://www.w3.org/1999/xlink" xlink:type="simple"><person-group><name name-style="western"><surname>Larsson</surname><given-names>SG</given-names></name></person-group> (<year>1939</year>) <article-title>Entwicklungstypen und Entwicklungszeiten der dänischen Carabiden.</article-title><source>Entomologiske Meddedelelser</source><volume>20</volume>: <fpage>277</fpage>–<lpage>560</lpage>. <ext-link xlink:type="simple" ext-link-type="uri" xlink:href="https://danbif.dk/formidlingsarkiv/links/litteratur/entomologiske-meddelelser/bind-20/larsson__s._g._1939.pdf">https://danbif.dk/formidlingsarkiv/links/litteratur/entomologiske-meddelelser/bind-20/larsson__s._g._1939.pdf</ext-link></mixed-citation></ref><ref id="B53"><mixed-citation xmlns:xlink="http://www.w3.org/1999/xlink" xlink:type="simple"><person-group><name name-style="western"><surname>Lindroth</surname><given-names>CH</given-names></name></person-group> (<year>1945</year>) <article-title>Die fennoskandischen <tp:taxon-name><tp:taxon-name-part taxon-name-part-type="family">Carabidae</tp:taxon-name-part></tp:taxon-name>. I. Spezieller Teil. Göteborgs Kungliga Vetenskaps och Vitter Hets-Samhälles Handlingar Sjatte Foljden.</article-title><source>Series B</source><volume>4</volume>(<issue>1</issue>): <fpage>1</fpage>–<lpage>709</lpage>. <ext-link xlink:type="simple" ext-link-type="uri" xlink:href="https://ia800302.us.archive.org/29/items/groundbeetlescar11992lind/groundbeetlescar11992lind.pdf">https://ia800302.us.archive.org/29/items/groundbeetlescar11992lind/groundbeetlescar11992lind.pdf</ext-link></mixed-citation></ref><ref id="B40"><mixed-citation xmlns:xlink="http://www.w3.org/1999/xlink" xlink:type="simple"><person-group><name name-style="western"><surname>Keckwitz</surname><given-names>H</given-names></name></person-group> (<year>1980</year>) <article-title>Untersuchungen zur Fortpflanzungsbiologie und zum jahresperiodischen Verhalten des Carabiden <italic><tp:taxon-name><tp:taxon-name-part taxon-name-part-type="genus">Agonum</tp:taxon-name-part><tp:taxon-name-part taxon-name-part-type="species">dorsale</tp:taxon-name-part></tp:taxon-name></italic> PONT. in Temperatur- und Feuchtigkeitgradienten.</article-title><source>Zoologische Jahrbücher, Abteilung für Systematik, Ökologie und Geographie der Tiere</source><volume>107</volume>: <fpage>183</fpage>–<lpage>234</lpage>.</mixed-citation></ref><ref id="B10"><mixed-citation xmlns:xlink="http://www.w3.org/1999/xlink" xlink:type="simple"><person-group><name name-style="western"><surname>Basedow</surname><given-names>T</given-names></name></person-group> (<year>1994</year>) <article-title>Phenology and egg production in <italic><tp:taxon-name><tp:taxon-name-part taxon-name-part-type="genus">Agonum</tp:taxon-name-part><tp:taxon-name-part taxon-name-part-type="species">dorsale</tp:taxon-name-part></tp:taxon-name></italic> and <italic><tp:taxon-name><tp:taxon-name-part taxon-name-part-type="genus">Pterostichus</tp:taxon-name-part><tp:taxon-name-part taxon-name-part-type="species">melanarius</tp:taxon-name-part></tp:taxon-name></italic> in winter wheat fields of different growing intersity in Northern Germany.</article-title> In: <person-group><name name-style="western"><surname>Desender</surname><given-names>K</given-names></name><name name-style="western"><surname>Dufrene</surname><given-names>M</given-names></name><name name-style="western"><surname>Loreau</surname><given-names>M</given-names></name><name name-style="western"><surname>Luff</surname><given-names>ML</given-names></name><name name-style="western"><surname>Maelfait</surname><given-names>JP</given-names></name></person-group> (<role>Eds</role>) <issue-title>Carabid beetles: ecology and evolution.</issue-title><source>Kluwer Academic Publishers, Dordrecht, Boston, London</source>, <fpage>101</fpage>–<lpage>107</lpage>. <ext-link xlink:type="simple" ext-link-type="doi" xlink:href="10.1007/978-94-017-0968-2_15">https://doi.org/10.1007/978-94-017-0968-2_15</ext-link></mixed-citation></ref><ref id="B8"><mixed-citation xmlns:xlink="http://www.w3.org/1999/xlink" xlink:type="simple"><person-group><name name-style="western"><surname>Austin</surname><given-names>K</given-names></name><name name-style="western"><surname>Small</surname><given-names>E</given-names></name><name name-style="western"><surname>Lemaire</surname><given-names>JM</given-names></name><name name-style="western"><surname>Jeanne</surname><given-names>C</given-names></name><name name-style="western"><surname>Makris</surname><given-names>C</given-names></name><name name-style="western"><surname>Georghiou</surname><given-names>G</given-names></name></person-group> (<year>2008</year>) <article-title>Revision du Catalogue des <tp:taxon-name><tp:taxon-name-part taxon-name-part-type="family">Carabidae</tp:taxon-name-part></tp:taxon-name> (<tp:taxon-name><tp:taxon-name-part taxon-name-part-type="order">Coleoptera</tp:taxon-name-part></tp:taxon-name>) de Chypre. A revised catalogue of the <tp:taxon-name><tp:taxon-name-part taxon-name-part-type="family">Carabidae</tp:taxon-name-part></tp:taxon-name> (<tp:taxon-name><tp:taxon-name-part taxon-name-part-type="order">Coleoptera</tp:taxon-name-part></tp:taxon-name>) of Cyprus.</article-title><source>Annales du Museum d’Histoire Naturelle de Nice</source><volume>23</volume>: <fpage>1</fpage>–<lpage>199</lpage>.</mixed-citation></ref><ref id="B71"><mixed-citation xmlns:xlink="http://www.w3.org/1999/xlink" xlink:type="simple"><person-group><name name-style="western"><surname>Schmidt</surname><given-names>J</given-names></name></person-group> (<year>2017</year>) <article-title>Tribe <tp:taxon-name><tp:taxon-name-part taxon-name-part-type="tribe">Platynini</tp:taxon-name-part></tp:taxon-name> Bonelli, 1810.</article-title> In: <person-group><name name-style="western"><surname>Löbl</surname><given-names>I</given-names></name><name name-style="western"><surname>Löbl</surname><given-names>D</given-names></name></person-group> (<role>Eds</role>) <issue-title>Catalogue of Palaearctic Coleoptera, Volume 1 (revised and updated edition, Aechostemata – Myxophaga – Adephaga).</issue-title><source>Brill, Leiden, Boston</source>, <fpage>642</fpage>–<lpage>675</lpage>.</mixed-citation></ref><ref id="B70"><mixed-citation xmlns:xlink="http://www.w3.org/1999/xlink" xlink:type="simple"><person-group><name name-style="western"><surname>Schmidt</surname><given-names>J</given-names></name></person-group> (<year>2014</year>) <article-title>Three new <italic><tp:taxon-name><tp:taxon-name-part taxon-name-part-type="genus">Anchomenus</tp:taxon-name-part></tp:taxon-name></italic> species Bonelli, 1810 from the West Palaearctic (<tp:taxon-name><tp:taxon-name-part taxon-name-part-type="order">Coleoptera</tp:taxon-name-part></tp:taxon-name>: <tp:taxon-name><tp:taxon-name-part taxon-name-part-type="family">Carabidae</tp:taxon-name-part></tp:taxon-name>: <tp:taxon-name><tp:taxon-name-part taxon-name-part-type="tribe">Platynini</tp:taxon-name-part></tp:taxon-name>).</article-title><source>Koleopterologische Rundschau</source><volume>84</volume>: <fpage>13</fpage>–<lpage>29</lpage>. <ext-link xlink:type="simple" ext-link-type="uri" xlink:href="https://www.zobodat.at/pdf/KOR_84_2014_0013-0029.pdf">https://www.zobodat.at/pdf/KOR_84_2014_0013-0029.pdf</ext-link></mixed-citation></ref></ref-list></tp:taxon-treatment>
