# Supplementary material for: The ground beetle tribe Platynini Bonelli, 1810 (Coleoptera, Carabidae) in the southern Levant: dichotomous and interactive identification tools, ecological traits, and distribution
Source: Zookeys. 2021 Jun 16;1044:449–78. doi: 10.3897/zookeys.1044.62615 (PMC9425446; doi:10.3897/zookeys.1044.62615)
Supplement: XML Treatment for Atranus ruficollis [file zookeys.1044.62615-treatment11.xml]

<!DOCTYPE tp:taxon-treatment
  PUBLIC "-//TaxonX//DTD Taxonomic Treatment Publishing DTD v0 20100105//EN" "tax-treatment-NSO.dtd">
<tp:taxon-treatment xmlns:tp="http://www.plazi.org/taxpub"><tp:treatment-meta><kwd-group><label>Taxon classification</label><kwd>
                <named-content content-type="kingdom">Animalia</named-content>
              </kwd><kwd>
                <named-content content-type="order">Coleoptera</named-content>
              </kwd><kwd>
                <named-content content-type="family">Carabidae</named-content>
              </kwd></kwd-group><mixed-citation publication-type="journal"><person-group><name><surname>Assmann</surname><given-names>Thorsten</given-names></name><name><surname>Boutaud</surname><given-names>Esteve</given-names></name><name><surname>Buse</surname><given-names>Jörn</given-names></name><name><surname>Drees</surname><given-names>Claudia</given-names></name><name><surname>Friedman</surname><given-names>Ariel-Leib-Leonid</given-names></name><name><surname>Harry</surname><given-names>Ingmar</given-names></name><name><surname>Khoury</surname><given-names>Fares</given-names></name><name><surname>Orbach</surname><given-names>Eylon</given-names></name><name><surname>Renan</surname><given-names>Ittai</given-names></name><name><surname>Schmidt</surname><given-names>Constantin</given-names></name><name><surname>Schmidt</surname><given-names>Kilian</given-names></name><name><surname>Wrase</surname><given-names>David W.</given-names></name><name><surname>Zumstein</surname><given-names>Pascale</given-names></name></person-group><article-title>The ground beetle tribe <tp:taxon-name><tp:taxon-name-part taxon-name-part-type="tribe">Platynini</tp:taxon-name-part></tp:taxon-name> Bonelli, 1810 (<tp:taxon-name><tp:taxon-name-part taxon-name-part-type="order">Coleoptera</tp:taxon-name-part></tp:taxon-name>, <tp:taxon-name><tp:taxon-name-part taxon-name-part-type="family">Carabidae</tp:taxon-name-part></tp:taxon-name>) in the southern Levant: dichotomous and interactive identification tools, ecological traits, and distribution</article-title><source>Zookeys</source><day>16</day><month>06</month><year>2021</year><volume>1044</volume><fpage>449</fpage><lpage>478</lpage><pub-id pub-id-type="doi">10.3897/zookeys.1044.62615</pub-id></mixed-citation></tp:treatment-meta><tp:nomenclature><tp:taxon-name>
              <object-id xmlns:xlink="http://www.w3.org/1999/xlink" content-type="arpha" xlink:type="simple">6F50A950-16F0-5C41-B45D-0CEC83F4A468</object-id>
              <tp:taxon-name-part taxon-name-part-type="genus" reg="Atranus">Atranus</tp:taxon-name-part>
              <tp:taxon-name-part taxon-name-part-type="species" reg="ruficollis">ruficollis</tp:taxon-name-part>
            </tp:taxon-name><tp:taxon-authority>(Gautier des Cottes, 1858)</tp:taxon-authority></tp:nomenclature><tp:treatment-sec sec-type="Dispersal power" id="SECID0EZZBG"><title>Dispersal power.</title><p>Hind wings are longer than the elytra; we know of a flight observation from a car net (Michael Schuelke, personal observation). <xref ref-type="bibr" rid="B14">Boiteau et al. (2000)</xref> caught the similar American species, <italic><tp:taxon-name><tp:taxon-name-part taxon-name-part-type="genus" reg="Atranus">A.</tp:taxon-name-part><tp:taxon-name-part taxon-name-part-type="species" reg="pubescens">pubescens</tp:taxon-name-part></tp:taxon-name></italic> (Dejean, 1828), in flight interception traps.</p></tp:treatment-sec><tp:treatment-sec sec-type="habitat" id="SECID0EO1BG"><title>Habitat.</title><p>Softwood floodplain woodlands with <tp:taxon-name><tp:taxon-name-part taxon-name-part-type="genus" reg="Nerium"/><tp:taxon-name-part taxon-name-part-type="species" reg="oleander">oleander</tp:taxon-name-part></tp:taxon-name> (<italic><tp:taxon-name><tp:taxon-name-part taxon-name-part-type="genus" reg="Nerium">Nerium</tp:taxon-name-part><tp:taxon-name-part taxon-name-part-type="species" reg="oleander">oleander</tp:taxon-name-part></tp:taxon-name></italic>), Oriental plane (<italic><tp:taxon-name><tp:taxon-name-part taxon-name-part-type="genus" reg="Platanus">Platanus</tp:taxon-name-part><tp:taxon-name-part taxon-name-part-type="species" reg="orientalis">orientalis</tp:taxon-name-part></tp:taxon-name></italic>), and willows (<italic><tp:taxon-name><tp:taxon-name-part taxon-name-part-type="genus" reg="Salix">Salix</tp:taxon-name-part></tp:taxon-name></italic> spp.); mostly close to springs/sources and streams; often under deposited driftwood, in the litter layer, and on small shaded gravel banks. The same habitat is populated in Europe (<xref ref-type="bibr" rid="B63">Paill and Gunczy 2016</xref>) and Cyprus (pers. obs.) (Fig. <xref ref-type="fig" rid="F10">34</xref>).</p></tp:treatment-sec><tp:treatment-sec sec-type="phenology" id="SECID0EC3BG"><title>Phenology.</title><p>All our specimens from Israel are from March to May; probably a spring breeder with summer larvae.</p></tp:treatment-sec><tp:treatment-sec sec-type="distribution" id="SECID0EH3BG"><title>Distribution range.</title><p>From southwest Europe (<xref ref-type="bibr" rid="B77">Serrano 2013</xref>) to southwest Asia (<xref ref-type="bibr" rid="B8">Austin et al. 2008</xref>; <xref ref-type="bibr" rid="B9">Azadbakhsh and Nozari 2015</xref>; <xref ref-type="bibr" rid="B71">Schmidt 2017</xref>), northwards to southern Central Europe (<xref ref-type="bibr" rid="B63">Paill and Gunczy 2016</xref>), southwards to Sicily (<xref ref-type="bibr" rid="B17">Brandmayr et al. 2005</xref>), and probably North Africa (Algeria, <xref ref-type="bibr" rid="B55">Lindroth 1968</xref>: 649).</p></tp:treatment-sec><tp:treatment-sec sec-type="distribution" id="SECID0EJ4BG"><title>Distribution in the southern Levant.</title><p>First record from Tanur (Tanur Waterfalls, Nahal ‘Iyyon Nature Reserve) (<xref ref-type="bibr" rid="B86">Wrase 2009</xref>), also in the wadis Nahal Kziv and Nahal Betzet (see Suppl. material <xref ref-type="supplementary-material" rid="S1">1</xref>). Probably also in Lebanon, but no records yet.</p></tp:treatment-sec><tp:treatment-sec sec-type="Conservation" id="SECID0EX4BG"><title>Conservation.</title><p>The damages to water bodies of streams (exploitation, pollution, reduced dynamics of floods due to drainage) (<xref ref-type="bibr" rid="B30">Goren 2004</xref>) has probably resulted in a decrease of habitats for <italic><tp:taxon-name><tp:taxon-name-part taxon-name-part-type="genus" reg="Atranus">A.</tp:taxon-name-part><tp:taxon-name-part taxon-name-part-type="species" reg="ruficollis">ruficollis</tp:taxon-name-part></tp:taxon-name></italic>. In recent years (2018, 2019), chlorinated water has also been used to feed the stream in the Nahal Betzet (pers. obs.).</p></tp:treatment-sec><tp:treatment-sec><!--Section generated to contain objects referenced in tp:taxon-treatment.--><fig id="F10" position="float" orientation="portrait"><object-id xmlns:xlink="http://www.w3.org/1999/xlink" content-type="doi" xlink:type="simple">10.3897/zookeys.1044.62615.figures31-34</object-id><object-id xmlns:xlink="http://www.w3.org/1999/xlink" content-type="zenodo_dep_id" xlink:type="simple">5023214</object-id><object-id xmlns:xlink="http://www.w3.org/1999/xlink" content-type="arpha" xlink:type="simple">A3835887-F1F8-5316-A014-6736DBE47B14</object-id><label>Figures 31–34.</label><caption><p>Habitats of <tp:taxon-name><tp:taxon-name-part taxon-name-part-type="tribe">Platynini</tp:taxon-name-part></tp:taxon-name> species in the southern Levant <bold>31</bold> Merom Golan (Golan Heights): water reservoir, habitat of <italic><tp:taxon-name><tp:taxon-name-part taxon-name-part-type="genus" reg="Agonum">Agonum</tp:taxon-name-part><tp:taxon-name-part taxon-name-part-type="species" reg="rugicolle">rugicolle</tp:taxon-name-part></tp:taxon-name></italic>, <italic><tp:taxon-name><tp:taxon-name-part taxon-name-part-type="genus" reg="Agonum">A.</tp:taxon-name-part><tp:taxon-name-part taxon-name-part-type="species" reg="sordidum">sordidum</tp:taxon-name-part></tp:taxon-name></italic>, <italic><tp:taxon-name><tp:taxon-name-part taxon-name-part-type="genus" reg="Agonum">A.</tp:taxon-name-part><tp:taxon-name-part taxon-name-part-type="species" reg="marginatum">marginatum</tp:taxon-name-part></tp:taxon-name></italic>, <italic><tp:taxon-name><tp:taxon-name-part taxon-name-part-type="genus" reg="Agonum">A.</tp:taxon-name-part><tp:taxon-name-part taxon-name-part-type="species" reg="viridicupreum">viridicupreum</tp:taxon-name-part></tp:taxon-name></italic>, <italic><tp:taxon-name><tp:taxon-name-part taxon-name-part-type="genus" reg="Agonum">A.</tp:taxon-name-part><tp:taxon-name-part taxon-name-part-type="species" reg="nigrum">nigrum</tp:taxon-name-part></tp:taxon-name></italic>, and <italic><tp:taxon-name><tp:taxon-name-part taxon-name-part-type="genus" reg="Anchomenus">Anchomenus</tp:taxon-name-part><tp:taxon-name-part taxon-name-part-type="species" reg="dorsalis">dorsalis</tp:taxon-name-part><tp:taxon-name-part taxon-name-part-type="subspecies" reg="infuscatus">infuscatus</tp:taxon-name-part></tp:taxon-name></italic><bold>32</bold> Ein Akev (Central Negev): headwater stream in desert, habitat of <italic><tp:taxon-name><tp:taxon-name-part taxon-name-part-type="genus" reg="Agonum">Agonum</tp:taxon-name-part><tp:taxon-name-part taxon-name-part-type="species" reg="nigrum">nigrum</tp:taxon-name-part></tp:taxon-name></italic><bold>33</bold> Breikhat Ya’ar (Coastal Plain, east of Hadera): winter pond, habitat of <italic><tp:taxon-name><tp:taxon-name-part taxon-name-part-type="genus" reg="Agonum">Agonum</tp:taxon-name-part><tp:taxon-name-part taxon-name-part-type="species" reg="monachum">monachum</tp:taxon-name-part><tp:taxon-name-part taxon-name-part-type="subspecies" reg="syriacum">syriacum</tp:taxon-name-part></tp:taxon-name></italic>, <italic><tp:taxon-name><tp:taxon-name-part taxon-name-part-type="genus" reg="Agonum">A.</tp:taxon-name-part><tp:taxon-name-part taxon-name-part-type="species" reg="viridicupreum">viridicupreum</tp:taxon-name-part></tp:taxon-name></italic>, <italic><tp:taxon-name><tp:taxon-name-part taxon-name-part-type="genus" reg="Agonum">A.</tp:taxon-name-part><tp:taxon-name-part taxon-name-part-type="species" reg="nigrum">nigrum</tp:taxon-name-part></tp:taxon-name></italic>, and <italic><tp:taxon-name><tp:taxon-name-part taxon-name-part-type="genus" reg="Anchomenus">Anchomenus</tp:taxon-name-part><tp:taxon-name-part taxon-name-part-type="species" reg="dorsalis">dorsalis</tp:taxon-name-part><tp:taxon-name-part taxon-name-part-type="subspecies" reg="infuscatus">infuscatus</tp:taxon-name-part></tp:taxon-name></italic><bold>34</bold> Nahal Bezet (Upper Galilee): softwood floodplain woodland with Oleander (<italic><tp:taxon-name><tp:taxon-name-part taxon-name-part-type="genus" reg="Nerium">Nerium</tp:taxon-name-part><tp:taxon-name-part taxon-name-part-type="species" reg="oleander">oleander</tp:taxon-name-part></tp:taxon-name></italic>), habitat of <italic><tp:taxon-name><tp:taxon-name-part taxon-name-part-type="genus" reg="Atranus">Atranus</tp:taxon-name-part><tp:taxon-name-part taxon-name-part-type="species" reg="ruficollis">ruficollis</tp:taxon-name-part></tp:taxon-name></italic>.</p></caption><graphic xmlns:xlink="http://www.w3.org/1999/xlink" xlink:href="zookeys-1044-449-g010.jpg" position="float" orientation="portrait" xlink:type="simple" id="oo_554582.jpg"><uri content-type="original_file" xlink:type="simple">https://binary.pensoft.net/fig/554582</uri></graphic></fig><supplementary-material xmlns:xlink="http://www.w3.org/1999/xlink" id="S1" position="float" orientation="portrait" xlink:type="simple"><object-id content-type="doi" xlink:type="simple">10.3897/zookeys.1044.62615.suppl1</object-id><object-id content-type="zenodo_dep_id" xlink:type="simple">5023240</object-id><object-id content-type="arpha" xlink:type="simple">FC83526A-C891-5A9A-8959-5F2116F1009A</object-id><label>Supplementary material 1</label><caption><p>Material examined: Records of the <tp:taxon-name><tp:taxon-name-part taxon-name-part-type="tribe">Platynini</tp:taxon-name-part></tp:taxon-name> from the southern Levant hosted in studied collections (see for abbreviation: Materials and methods)</p></caption><statement content-type="dataType"><label>Data type</label><p>table</p></statement><media xlink:href="zookeys-1044-449-s001.tif" mimetype="image" mime-subtype="tiff" position="float" orientation="portrait" xlink:type="simple" id="oo_554583.tif"><uri content-type="original_file" xlink:type="simple">https://binary.pensoft.net/file/554583</uri></media><permissions><license xlink:type="simple"><license-p>This dataset is made available under the Open Database License (http://opendatacommons.org/licenses/odbl/1.0/). The Open Database License (ODbL) is a license agreement intended to allow users to freely share, modify, and use this Dataset while maintaining this same freedom for others, provided that the original source and author(s) are credited.</license-p></license></permissions><attrib specific-use="authors">Thorsten Assmann, Estève Boutaud, Jörn Buse, Ariel-Leib-Leonid Friedman, Ingmar Harry, Fares Khoury, Eylon Orbach, Ittai Renan, David W. Wrase, Pascale Zumstein</attrib></supplementary-material></tp:treatment-sec><ref-list><ref id="B14"><mixed-citation xmlns:xlink="http://www.w3.org/1999/xlink" xlink:type="simple"><person-group><name name-style="western"><surname>Boiteau</surname><given-names>G</given-names></name><name name-style="western"><surname>Bousquet</surname><given-names>Y</given-names></name><name name-style="western"><surname>Osborn</surname><given-names>W</given-names></name></person-group> (<year>2000</year>) <article-title>Vertical and Temporal Distribution of <tp:taxon-name><tp:taxon-name-part taxon-name-part-type="family">Carabidae</tp:taxon-name-part></tp:taxon-name> and <tp:taxon-name><tp:taxon-name-part taxon-name-part-type="family">Elateridae</tp:taxon-name-part></tp:taxon-name> in Flight Above an Agricultural Landscape.</article-title><source>Environmental Entomology</source><volume>29</volume>: <fpage>1157</fpage>–<lpage>1163</lpage>. <ext-link xlink:type="simple" ext-link-type="doi" xlink:href="10.1603/0046-225X-29.6.1157">https://doi.org/10.1603/0046-225X-29.6.1157</ext-link></mixed-citation></ref><ref id="B63"><mixed-citation xmlns:xlink="http://www.w3.org/1999/xlink" xlink:type="simple"><person-group><name name-style="western"><surname>Paill</surname><given-names>W</given-names></name><name name-style="western"><surname>Gunczy</surname><given-names>J</given-names></name></person-group> (<year>2016</year>) <article-title><italic><tp:taxon-name><tp:taxon-name-part taxon-name-part-type="genus">Atranus</tp:taxon-name-part><tp:taxon-name-part taxon-name-part-type="species">ruficollis</tp:taxon-name-part></tp:taxon-name></italic> (Gautier des Cottes, 1858) neu für Österreich (<tp:taxon-name><tp:taxon-name-part taxon-name-part-type="order">Coleoptera</tp:taxon-name-part></tp:taxon-name>: <tp:taxon-name><tp:taxon-name-part taxon-name-part-type="family">Carabidae</tp:taxon-name-part></tp:taxon-name>).</article-title><source>Joannea Zoologie</source><volume>15</volume>: <fpage>53</fpage>–<lpage>57</lpage>. <ext-link xlink:type="simple" ext-link-type="uri" xlink:href="https://www.zobodat.at/pdf/JoanZoo_15_0053-0057.pdf">https://www.zobodat.at/pdf/JoanZoo_15_0053-0057.pdf</ext-link></mixed-citation></ref><ref id="B77"><mixed-citation xmlns:xlink="http://www.w3.org/1999/xlink" xlink:type="simple"><person-group><name name-style="western"><surname>Serrano</surname><given-names>J</given-names></name></person-group> (<year>2013</year>) <source>New catalogue of the family <tp:taxon-name><tp:taxon-name-part taxon-name-part-type="family">Carabidae</tp:taxon-name-part></tp:taxon-name> of the Iberian Peninsula (<tp:taxon-name><tp:taxon-name-part taxon-name-part-type="order">Coleoptera</tp:taxon-name-part></tp:taxon-name>).</source><publisher-name>Universidad de Murcia</publisher-name>, <publisher-loc>Servicio de Publicaciones Murcia, Murcia</publisher-loc>, <size units="page">192 pp</size>.</mixed-citation></ref><ref id="B8"><mixed-citation xmlns:xlink="http://www.w3.org/1999/xlink" xlink:type="simple"><person-group><name name-style="western"><surname>Austin</surname><given-names>K</given-names></name><name name-style="western"><surname>Small</surname><given-names>E</given-names></name><name name-style="western"><surname>Lemaire</surname><given-names>JM</given-names></name><name name-style="western"><surname>Jeanne</surname><given-names>C</given-names></name><name name-style="western"><surname>Makris</surname><given-names>C</given-names></name><name name-style="western"><surname>Georghiou</surname><given-names>G</given-names></name></person-group> (<year>2008</year>) <article-title>Revision du Catalogue des <tp:taxon-name><tp:taxon-name-part taxon-name-part-type="family">Carabidae</tp:taxon-name-part></tp:taxon-name> (<tp:taxon-name><tp:taxon-name-part taxon-name-part-type="order">Coleoptera</tp:taxon-name-part></tp:taxon-name>) de Chypre. A revised catalogue of the <tp:taxon-name><tp:taxon-name-part taxon-name-part-type="family">Carabidae</tp:taxon-name-part></tp:taxon-name> (<tp:taxon-name><tp:taxon-name-part taxon-name-part-type="order">Coleoptera</tp:taxon-name-part></tp:taxon-name>) of Cyprus.</article-title><source>Annales du Museum d’Histoire Naturelle de Nice</source><volume>23</volume>: <fpage>1</fpage>–<lpage>199</lpage>.</mixed-citation></ref><ref id="B9"><mixed-citation xmlns:xlink="http://www.w3.org/1999/xlink" xlink:type="simple"><person-group><name name-style="western"><surname>Azadbakhsh</surname><given-names>S</given-names></name><name name-style="western"><surname>Nozari</surname><given-names>J</given-names></name></person-group> (<year>2015</year>) <article-title>Checklist of the Iranian ground beetles (<tp:taxon-name><tp:taxon-name-part taxon-name-part-type="order">Coleoptera</tp:taxon-name-part></tp:taxon-name>; <tp:taxon-name><tp:taxon-name-part taxon-name-part-type="family">Carabidae</tp:taxon-name-part></tp:taxon-name>).</article-title><source>Zootaxa</source><volume>4024</volume>: <fpage>1</fpage>–<lpage>108</lpage>. <ext-link xlink:type="simple" ext-link-type="doi" xlink:href="10.11646/zootaxa.4024.1.1">https://doi.org/10.11646/zootaxa.4024.1.1</ext-link></mixed-citation></ref><ref id="B71"><mixed-citation xmlns:xlink="http://www.w3.org/1999/xlink" xlink:type="simple"><person-group><name name-style="western"><surname>Schmidt</surname><given-names>J</given-names></name></person-group> (<year>2017</year>) <article-title>Tribe <tp:taxon-name><tp:taxon-name-part taxon-name-part-type="tribe">Platynini</tp:taxon-name-part></tp:taxon-name> Bonelli, 1810.</article-title> In: <person-group><name name-style="western"><surname>Löbl</surname><given-names>I</given-names></name><name name-style="western"><surname>Löbl</surname><given-names>D</given-names></name></person-group> (<role>Eds</role>) <issue-title>Catalogue of Palaearctic Coleoptera, Volume 1 (revised and updated edition, Aechostemata – Myxophaga – Adephaga).</issue-title><source>Brill, Leiden, Boston</source>, <fpage>642</fpage>–<lpage>675</lpage>.</mixed-citation></ref><ref id="B17"><mixed-citation xmlns:xlink="http://www.w3.org/1999/xlink" xlink:type="simple"><person-group><name name-style="western"><surname>Brandmayr</surname><given-names>P</given-names></name><name name-style="western"><surname>Zetto</surname><given-names>T</given-names></name><name name-style="western"><surname>Pizzolotto</surname><given-names>R</given-names></name><name name-style="western"><surname>Casale</surname><given-names>A</given-names></name><name name-style="western"><surname>Vigna-Taglianti</surname><given-names>A</given-names></name></person-group> (<year>2005</year>) I Coleotteri carabidi per la valutazione ambientale e la conservazione della biodiversità. Agenzia per la protezione dell’ambiente per i servizi tecnici. Manuali e Linee Guida, Rome. <ext-link xlink:type="simple" ext-link-type="uri" xlink:href="https://www.isprambiente.gov.it/it/pubblicazioni/manuali-e-linee-guida/i-coleotteri-carabidi-per-la-valutazione">https://www.isprambiente.gov.it/it/pubblicazioni/manuali-e-linee-guida/i-coleotteri-carabidi-per-la-valutazione</ext-link></mixed-citation></ref><ref id="B55"><mixed-citation xmlns:xlink="http://www.w3.org/1999/xlink" xlink:type="simple"><person-group><name name-style="western"><surname>Lindroth</surname><given-names>CH</given-names></name></person-group> (<year>1968</year>) <article-title>The ground-beetles (<tp:taxon-name><tp:taxon-name-part taxon-name-part-type="family">Carabidae</tp:taxon-name-part></tp:taxon-name> excl. <tp:taxon-name><tp:taxon-name-part taxon-name-part-type="family">Cicindelidae</tp:taxon-name-part></tp:taxon-name>) of Canada and Alaska. Part 5.</article-title><source>Opuscula Entomologica</source><volume>33</volume>: <fpage>649</fpage>–<lpage>944</lpage>. <ext-link xlink:type="simple" ext-link-type="uri" xlink:href="https://wfiwc.org/sites/default/files/Lindroth%20Carabid%20Taxanomic%20Key.pdf">https://wfiwc.org/sites/default/files/Lindroth%20Carabid%20Taxanomic%20Key.pdf</ext-link></mixed-citation></ref><ref id="B86"><mixed-citation xmlns:xlink="http://www.w3.org/1999/xlink" xlink:type="simple"><person-group><name name-style="western"><surname>Wrase</surname><given-names>DW</given-names></name></person-group> (<year>2009</year>) <article-title>New or interesting records of carabid beetles from Europe, Madeira, northern Africa, Turkey, from the Near East, Iran, Iraq, Kuwait, and Pakistan, with nomenclatorial and taxonomic notes (<tp:taxon-name><tp:taxon-name-part taxon-name-part-type="order">Coleoptera</tp:taxon-name-part></tp:taxon-name>, <tp:taxon-name><tp:taxon-name-part taxon-name-part-type="family">Carabidae</tp:taxon-name-part></tp:taxon-name>, <tp:taxon-name><tp:taxon-name-part taxon-name-part-type="tribe">Bembidiini</tp:taxon-name-part></tp:taxon-name>, <tp:taxon-name><tp:taxon-name-part taxon-name-part-type="tribe">Brachinini</tp:taxon-name-part></tp:taxon-name>, <tp:taxon-name><tp:taxon-name-part taxon-name-part-type="tribe">Cyclosomini</tp:taxon-name-part></tp:taxon-name>, <tp:taxon-name><tp:taxon-name-part taxon-name-part-type="tribe">Elaphrini</tp:taxon-name-part></tp:taxon-name>, <tp:taxon-name><tp:taxon-name-part taxon-name-part-type="tribe">Harpalini</tp:taxon-name-part></tp:taxon-name>, <tp:taxon-name><tp:taxon-name-part taxon-name-part-type="tribe">Lebiini</tp:taxon-name-part></tp:taxon-name>, <tp:taxon-name><tp:taxon-name-part taxon-name-part-type="tribe">Nebriini</tp:taxon-name-part></tp:taxon-name>, <tp:taxon-name><tp:taxon-name-part taxon-name-part-type="tribe">Platynini</tp:taxon-name-part></tp:taxon-name>, <tp:taxon-name><tp:taxon-name-part taxon-name-part-type="tribe">Pterostichini</tp:taxon-name-part></tp:taxon-name>, <tp:taxon-name><tp:taxon-name-part taxon-name-part-type="tribe">Scaritini</tp:taxon-name-part></tp:taxon-name>, <tp:taxon-name><tp:taxon-name-part taxon-name-part-type="tribe">Sphodrini</tp:taxon-name-part></tp:taxon-name>, <tp:taxon-name><tp:taxon-name-part taxon-name-part-type="tribe">Zabrini</tp:taxon-name-part></tp:taxon-name>).</article-title><source>Linzer Biologische Beiträge</source><volume>41</volume>: <fpage>901</fpage>–<lpage>935</lpage>.</mixed-citation></ref><ref id="B30"><mixed-citation xmlns:xlink="http://www.w3.org/1999/xlink" xlink:type="simple"><person-group><name name-style="western"><surname>Goren</surname><given-names>M</given-names></name></person-group> (<year>2004</year>) <article-title>Freshwater fishes in Israel.</article-title> In: <person-group><name name-style="western"><surname>Dolev</surname><given-names>A</given-names></name><name name-style="western"><surname>Perevolotsky</surname><given-names>A</given-names></name></person-group> (<role>Eds</role>) <issue-title>The Red Book: Vertebrates in Israel.</issue-title><source>Keter Printing, Jerusalem</source>, <fpage>41</fpage>–<lpage>54</lpage>.</mixed-citation></ref></ref-list></tp:taxon-treatment>
