# Supplementary material for: The ground beetle tribe Platynini Bonelli, 1810 (Coleoptera, Carabidae) in the southern Levant: dichotomous and interactive identification tools, ecological traits, and distribution
Source: Zookeys. 2021 Jun 16;1044:449–78. doi: 10.3897/zookeys.1044.62615 (PMC9425446; doi:10.3897/zookeys.1044.62615)
Supplement: XML Treatment for Olisthopus fuscatus [file zookeys.1044.62615-treatment12.xml]

<!DOCTYPE tp:taxon-treatment
  PUBLIC "-//TaxonX//DTD Taxonomic Treatment Publishing DTD v0 20100105//EN" "tax-treatment-NSO.dtd">
<tp:taxon-treatment xmlns:tp="http://www.plazi.org/taxpub"><tp:treatment-meta><kwd-group><label>Taxon classification</label><kwd>
                <named-content content-type="kingdom">Animalia</named-content>
              </kwd><kwd>
                <named-content content-type="order">Coleoptera</named-content>
              </kwd><kwd>
                <named-content content-type="family">Carabidae</named-content>
              </kwd></kwd-group><mixed-citation publication-type="journal"><person-group><name><surname>Assmann</surname><given-names>Thorsten</given-names></name><name><surname>Boutaud</surname><given-names>Esteve</given-names></name><name><surname>Buse</surname><given-names>Jörn</given-names></name><name><surname>Drees</surname><given-names>Claudia</given-names></name><name><surname>Friedman</surname><given-names>Ariel-Leib-Leonid</given-names></name><name><surname>Harry</surname><given-names>Ingmar</given-names></name><name><surname>Khoury</surname><given-names>Fares</given-names></name><name><surname>Orbach</surname><given-names>Eylon</given-names></name><name><surname>Renan</surname><given-names>Ittai</given-names></name><name><surname>Schmidt</surname><given-names>Constantin</given-names></name><name><surname>Schmidt</surname><given-names>Kilian</given-names></name><name><surname>Wrase</surname><given-names>David W.</given-names></name><name><surname>Zumstein</surname><given-names>Pascale</given-names></name></person-group><article-title>The ground beetle tribe <tp:taxon-name><tp:taxon-name-part taxon-name-part-type="tribe">Platynini</tp:taxon-name-part></tp:taxon-name> Bonelli, 1810 (<tp:taxon-name><tp:taxon-name-part taxon-name-part-type="order">Coleoptera</tp:taxon-name-part></tp:taxon-name>, <tp:taxon-name><tp:taxon-name-part taxon-name-part-type="family">Carabidae</tp:taxon-name-part></tp:taxon-name>) in the southern Levant: dichotomous and interactive identification tools, ecological traits, and distribution</article-title><source>Zookeys</source><day>16</day><month>06</month><year>2021</year><volume>1044</volume><fpage>449</fpage><lpage>478</lpage><pub-id pub-id-type="doi">10.3897/zookeys.1044.62615</pub-id></mixed-citation></tp:treatment-meta><tp:nomenclature><tp:taxon-name>
              <object-id xmlns:xlink="http://www.w3.org/1999/xlink" content-type="arpha" xlink:type="simple">EA199DEE-5E99-53B4-BDE8-EBA67AAC7EB8</object-id>
              <tp:taxon-name-part taxon-name-part-type="genus" reg="Olisthopus">Olisthopus</tp:taxon-name-part>
              <tp:taxon-name-part taxon-name-part-type="species" reg="fuscatus">fuscatus</tp:taxon-name-part>
            </tp:taxon-name><tp:taxon-authority>Dejean, 1828</tp:taxon-authority></tp:nomenclature><tp:treatment-sec sec-type="Dispersal power" id="SECID0EP6BG"><title>Dispersal power.</title><p>Fully winged (n = 4) and flight activity (at light, own observation from Spain).</p></tp:treatment-sec><tp:treatment-sec sec-type="habitat" id="SECID0EU6BG"><title>Habitat.</title><p>In open, sparsely vegetated habitats on loamy or sandy soil, also in clearings of forests. Apparently not restricted to wetlands, even if the species is found there from time to time. (<xref ref-type="bibr" rid="B18">Campos Gómez and Novoa Docet 2006</xref>; <xref ref-type="bibr" rid="B78">Teofilova 2018</xref>; <xref ref-type="bibr" rid="B37">Jiroux 2019</xref>; pers. obs. from southern Europe and southern Levant).</p></tp:treatment-sec><tp:treatment-sec sec-type="phenology" id="SECID0EHAAI"><title>Phenology.</title><p>Unknown.</p></tp:treatment-sec><tp:treatment-sec sec-type="distribution" id="SECID0EMAAI"><title>Distribution range.</title><p>From southwest Europe (Spain) to Asia minor and southern Levant, including Cyprus, southwards to North Africa (<xref ref-type="bibr" rid="B8">Austin et al. 2008</xref>; <xref ref-type="bibr" rid="B77">Serrano 2013</xref>; <xref ref-type="bibr" rid="B71">Schmidt 2017</xref>).</p></tp:treatment-sec><tp:treatment-sec sec-type="distribution" id="SECID0E5AAI"><title>Distribution in the southern Levant.</title><p>In the Mediterranean part of Israel (Upper Galilee, Lower Galilee, Golan Heights, Carmel Ridge, Central coastal Plain, Judean Hills). Already mentioned by <xref ref-type="bibr" rid="B13">Bodenheimer (1937)</xref> and <xref ref-type="bibr" rid="B58">Nitzu (1995)</xref> from Israel. New records for Lebanon (16 km S Tripoli, Amioun, 7.v.2011, K. Orszulik leg., 1 male, <abbrev xmlns:xlink="http://www.w3.org/1999/xlink" xlink:title="Working collection Wrase, Gusow-Platkow" id="ABBRID0EMBAI" xlink:type="simple">CWGP</abbrev>), and Jordan (ca 20 km N Amman, 250 m, <named-content xmlns:xlink="http://www.w3.org/1999/xlink" content-type="dwc:verbatimCoordinates" xlink:type="simple"><named-content content-type="geo-json" specific-use="{&#34;type&#34;:&#34;Point&#34;,&#34;coordinates&#34;:[35.884883,32.215100]}" id="NCID0ETBAI" xlink:type="simple">32°12.906'N, 35°53.093'E</named-content></named-content>, 19.v.2007, Zb. Kejval leg., 1 female, <abbrev xmlns:xlink="http://www.w3.org/1999/xlink" xlink:title="Working collection Wrase, Gusow-Platkow" id="ABBRID0EYBAI" xlink:type="simple">CWGP</abbrev>).</p></tp:treatment-sec><tp:treatment-sec sec-type="Taxonomic notes" id="SECID0E3BAI"><title>Taxonomic notes.</title><p>The tip of the median lobe of the aedeagus shows remarkable variation across the distribution range, but the endophallus seems to be of the same shape. <xref ref-type="bibr" rid="B22">Coulon et al (2011)</xref> offer figures of the median lobe of the aedeagus of both <italic><tp:taxon-name><tp:taxon-name-part taxon-name-part-type="genus" reg="Olisthopus">O.</tp:taxon-name-part><tp:taxon-name-part taxon-name-part-type="species" reg="fuscatus">fuscatus</tp:taxon-name-part></tp:taxon-name></italic> and <italic><tp:taxon-name><tp:taxon-name-part taxon-name-part-type="genus" reg="Olisthopus">O.</tp:taxon-name-part><tp:taxon-name-part taxon-name-part-type="species" reg="glabricollis">glabricollis</tp:taxon-name-part></tp:taxon-name></italic>.</p></tp:treatment-sec><ref-list><ref id="B18"><mixed-citation xmlns:xlink="http://www.w3.org/1999/xlink" xlink:type="simple"><person-group><name name-style="western"><surname>Campos Gómez</surname><given-names>AM</given-names></name><name name-style="western"><surname>Novoa Docet</surname><given-names>F</given-names></name></person-group> (<year>2006</year>) <source>Los <tp:taxon-name><tp:taxon-name-part taxon-name-part-type="family">Carabidae</tp:taxon-name-part></tp:taxon-name> (Orden <tp:taxon-name><tp:taxon-name-part taxon-name-part-type="order">Coleoptera</tp:taxon-name-part></tp:taxon-name>) de Galicia (N.O. de Espana): Catálogo, distribución y ecología.</source><publisher-name>Universidade</publisher-name>, <publisher-loc>Servizio de Publicacións e Intercambio Científico, Santiago de Compostela</publisher-loc>, <size units="page">358 pp</size>.</mixed-citation></ref><ref id="B78"><mixed-citation xmlns:xlink="http://www.w3.org/1999/xlink" xlink:type="simple"><person-group><name name-style="western"><surname>Teofilova</surname><given-names>TM</given-names></name></person-group> (<year>2018</year>) <article-title>Ground beetles (<tp:taxon-name><tp:taxon-name-part taxon-name-part-type="order">Coleoptera</tp:taxon-name-part></tp:taxon-name>: <tp:taxon-name><tp:taxon-name-part taxon-name-part-type="family">Carabidae</tp:taxon-name-part></tp:taxon-name>) in grasslands: Model for assessment of the species diversity and ecosystem condition in Bulgaria.</article-title><source>North-Western Journal of Zoology</source><volume>14</volume>: <fpage>1</fpage>–<lpage>14</lpage>.</mixed-citation></ref><ref id="B37"><mixed-citation xmlns:xlink="http://www.w3.org/1999/xlink" xlink:type="simple"><person-group><name name-style="western"><surname>Jiroux</surname><given-names>E</given-names></name></person-group> (<year>2019</year>) Coléoptères de Corse (Vol. 1). Magellanes, Conflans-Sainte-Honorine.</mixed-citation></ref><ref id="B8"><mixed-citation xmlns:xlink="http://www.w3.org/1999/xlink" xlink:type="simple"><person-group><name name-style="western"><surname>Austin</surname><given-names>K</given-names></name><name name-style="western"><surname>Small</surname><given-names>E</given-names></name><name name-style="western"><surname>Lemaire</surname><given-names>JM</given-names></name><name name-style="western"><surname>Jeanne</surname><given-names>C</given-names></name><name name-style="western"><surname>Makris</surname><given-names>C</given-names></name><name name-style="western"><surname>Georghiou</surname><given-names>G</given-names></name></person-group> (<year>2008</year>) <article-title>Revision du Catalogue des <tp:taxon-name><tp:taxon-name-part taxon-name-part-type="family">Carabidae</tp:taxon-name-part></tp:taxon-name> (<tp:taxon-name><tp:taxon-name-part taxon-name-part-type="order">Coleoptera</tp:taxon-name-part></tp:taxon-name>) de Chypre. A revised catalogue of the <tp:taxon-name><tp:taxon-name-part taxon-name-part-type="family">Carabidae</tp:taxon-name-part></tp:taxon-name> (<tp:taxon-name><tp:taxon-name-part taxon-name-part-type="order">Coleoptera</tp:taxon-name-part></tp:taxon-name>) of Cyprus.</article-title><source>Annales du Museum d’Histoire Naturelle de Nice</source><volume>23</volume>: <fpage>1</fpage>–<lpage>199</lpage>.</mixed-citation></ref><ref id="B77"><mixed-citation xmlns:xlink="http://www.w3.org/1999/xlink" xlink:type="simple"><person-group><name name-style="western"><surname>Serrano</surname><given-names>J</given-names></name></person-group> (<year>2013</year>) <source>New catalogue of the family <tp:taxon-name><tp:taxon-name-part taxon-name-part-type="family">Carabidae</tp:taxon-name-part></tp:taxon-name> of the Iberian Peninsula (<tp:taxon-name><tp:taxon-name-part taxon-name-part-type="order">Coleoptera</tp:taxon-name-part></tp:taxon-name>).</source><publisher-name>Universidad de Murcia</publisher-name>, <publisher-loc>Servicio de Publicaciones Murcia, Murcia</publisher-loc>, <size units="page">192 pp</size>.</mixed-citation></ref><ref id="B71"><mixed-citation xmlns:xlink="http://www.w3.org/1999/xlink" xlink:type="simple"><person-group><name name-style="western"><surname>Schmidt</surname><given-names>J</given-names></name></person-group> (<year>2017</year>) <article-title>Tribe <tp:taxon-name><tp:taxon-name-part taxon-name-part-type="tribe">Platynini</tp:taxon-name-part></tp:taxon-name> Bonelli, 1810.</article-title> In: <person-group><name name-style="western"><surname>Löbl</surname><given-names>I</given-names></name><name name-style="western"><surname>Löbl</surname><given-names>D</given-names></name></person-group> (<role>Eds</role>) <issue-title>Catalogue of Palaearctic Coleoptera, Volume 1 (revised and updated edition, Aechostemata – Myxophaga – Adephaga).</issue-title><source>Brill, Leiden, Boston</source>, <fpage>642</fpage>–<lpage>675</lpage>.</mixed-citation></ref><ref id="B13"><mixed-citation xmlns:xlink="http://www.w3.org/1999/xlink" xlink:type="simple"><person-group><name name-style="western"><surname>Bodenheimer</surname><given-names>FS</given-names></name></person-group> (<year>1937</year>) <article-title>Prodromus Faunae Palestinae. Essai sur les éléments zoogéographiques et historiques du Sud-Ouest du sous-règne paléarctique.</article-title><source>Mémoires de l’Institute d’Égypte</source><volume>33</volume>: <fpage>1</fpage>–<lpage>286</lpage>.</mixed-citation></ref><ref id="B58"><mixed-citation xmlns:xlink="http://www.w3.org/1999/xlink" xlink:type="simple"><person-group><name name-style="western"><surname>Nitzu</surname><given-names>E</given-names></name></person-group> (<year>1995</year>) <article-title>Contributions to the knowledge of the Israeli Carabidofauna.</article-title><source>Soil fauna of Israel (Bucuresti: Editura Academiei Române)</source><volume>1</volume>: <fpage>135</fpage>–<lpage>150</lpage>.</mixed-citation></ref><ref id="B22"><mixed-citation xmlns:xlink="http://www.w3.org/1999/xlink" xlink:type="simple"><person-group><name name-style="western"><surname>Coulon</surname><given-names>J</given-names></name><name name-style="western"><surname>Pupier</surname><given-names>R</given-names></name><name name-style="western"><surname>Quéinnec</surname><given-names>E</given-names></name><name name-style="western"><surname>Ollivier</surname><given-names>É</given-names></name><name name-style="western"><surname>Richoux</surname><given-names>P</given-names></name></person-group> (<year>2011</year>) <article-title>Coléoptères carabiques. Compléments et mise à jour (Vol. 2).</article-title><source>Faune de France</source><volume>95</volume>: <fpage>272</fpage>–<lpage>684</lpage>. [+ 228 figures.]</mixed-citation></ref></ref-list></tp:taxon-treatment>
