# Supplementary material for: The ground beetle tribe Platynini Bonelli, 1810 (Coleoptera, Carabidae) in the southern Levant: dichotomous and interactive identification tools, ecological traits, and distribution
Source: Zookeys. 2021 Jun 16;1044:449–78. doi: 10.3897/zookeys.1044.62615 (PMC9425446; doi:10.3897/zookeys.1044.62615)
Supplement: XML Treatment for Olisthopus glabricollis [file zookeys.1044.62615-treatment13.xml]

<!DOCTYPE tp:taxon-treatment
  PUBLIC "-//TaxonX//DTD Taxonomic Treatment Publishing DTD v0 20100105//EN" "tax-treatment-NSO.dtd">
<tp:taxon-treatment xmlns:tp="http://www.plazi.org/taxpub"><tp:treatment-meta><kwd-group><label>Taxon classification</label><kwd>
                <named-content content-type="kingdom">Animalia</named-content>
              </kwd><kwd>
                <named-content content-type="order">Coleoptera</named-content>
              </kwd><kwd>
                <named-content content-type="family">Carabidae</named-content>
              </kwd></kwd-group><mixed-citation publication-type="journal"><person-group><name><surname>Assmann</surname><given-names>Thorsten</given-names></name><name><surname>Boutaud</surname><given-names>Esteve</given-names></name><name><surname>Buse</surname><given-names>Jörn</given-names></name><name><surname>Drees</surname><given-names>Claudia</given-names></name><name><surname>Friedman</surname><given-names>Ariel-Leib-Leonid</given-names></name><name><surname>Harry</surname><given-names>Ingmar</given-names></name><name><surname>Khoury</surname><given-names>Fares</given-names></name><name><surname>Orbach</surname><given-names>Eylon</given-names></name><name><surname>Renan</surname><given-names>Ittai</given-names></name><name><surname>Schmidt</surname><given-names>Constantin</given-names></name><name><surname>Schmidt</surname><given-names>Kilian</given-names></name><name><surname>Wrase</surname><given-names>David W.</given-names></name><name><surname>Zumstein</surname><given-names>Pascale</given-names></name></person-group><article-title>The ground beetle tribe <tp:taxon-name><tp:taxon-name-part taxon-name-part-type="tribe">Platynini</tp:taxon-name-part></tp:taxon-name> Bonelli, 1810 (<tp:taxon-name><tp:taxon-name-part taxon-name-part-type="order">Coleoptera</tp:taxon-name-part></tp:taxon-name>, <tp:taxon-name><tp:taxon-name-part taxon-name-part-type="family">Carabidae</tp:taxon-name-part></tp:taxon-name>) in the southern Levant: dichotomous and interactive identification tools, ecological traits, and distribution</article-title><source>Zookeys</source><day>16</day><month>06</month><year>2021</year><volume>1044</volume><fpage>449</fpage><lpage>478</lpage><pub-id pub-id-type="doi">10.3897/zookeys.1044.62615</pub-id></mixed-citation></tp:treatment-meta><tp:nomenclature><tp:taxon-name>
              <object-id xmlns:xlink="http://www.w3.org/1999/xlink" content-type="arpha" xlink:type="simple">ABA48890-CFB2-574D-9664-A8BCD0981C87</object-id>
              <tp:taxon-name-part taxon-name-part-type="genus" reg="Olisthopus">Olisthopus</tp:taxon-name-part>
              <tp:taxon-name-part taxon-name-part-type="species" reg="glabricollis">glabricollis</tp:taxon-name-part>
            </tp:taxon-name><tp:taxon-authority>(Germar, 1817)</tp:taxon-authority></tp:nomenclature><tp:treatment-sec sec-type="Dispersal power" id="SECID0E6DAI"><title>Dispersal power.</title><p>Fully winged (n = 8) and probably flight-active.</p></tp:treatment-sec><tp:treatment-sec sec-type="habitat" id="SECID0EEEAI"><title>Habitat.</title><p>Batha (with <italic><tp:taxon-name><tp:taxon-name-part taxon-name-part-type="genus" reg="Sarcopotherium">Sarcopotherium</tp:taxon-name-part><tp:taxon-name-part taxon-name-part-type="species" reg="spinosum">spinosum</tp:taxon-name-part></tp:taxon-name></italic>) and oak woodlands (with <italic><tp:taxon-name><tp:taxon-name-part taxon-name-part-type="genus" reg="Quercus">Quercus</tp:taxon-name-part><tp:taxon-name-part taxon-name-part-type="species" reg="calliprinos">calliprinos</tp:taxon-name-part></tp:taxon-name></italic>, <italic><tp:taxon-name><tp:taxon-name-part taxon-name-part-type="genus" reg="Quercus">Q.</tp:taxon-name-part><tp:taxon-name-part taxon-name-part-type="species" reg="boissieri">boissieri</tp:taxon-name-part></tp:taxon-name></italic>), also grazed sites (<xref ref-type="bibr" rid="B39">Kaltsas et al. 2013</xref>; own observation in southern Levant); in Bulgaria in grasslands (<xref ref-type="bibr" rid="B78">Teofilova 2018</xref>). Although the species can occur close to puddles and temporary ponds (e.g., in the Ya’ar Odem), it is not restricted to wetlands as it is known from most <italic><tp:taxon-name><tp:taxon-name-part taxon-name-part-type="genus" reg="Agonum">Agonum</tp:taxon-name-part></tp:taxon-name></italic> species.</p></tp:treatment-sec><tp:treatment-sec sec-type="phenology" id="SECID0E1FAI"><title>Phenology.</title><p>Probably an autumn and winter breeder. <xref ref-type="bibr" rid="B80">Timm et al. (2009)</xref> caught three individuals in a survey with pitfall traps open continuously for an entire year and these exclusively in November and December. A newly hatched beetle at the end of March on the Golan Heights. Thirty-six specimens collected on the southern slopes of the Judean Hills in 2001–2004 were collected between November and April, predominantly in November (<named-content xmlns:xlink="http://www.w3.org/1999/xlink" content-type="dwc:institutional_code" xlink:type="simple">SMNHTAU</named-content>).</p></tp:treatment-sec><tp:treatment-sec sec-type="distribution" id="SECID0EJGAI"><title>Distribution range.</title><p>From southwestern Europe to Asia Minor and southern Levant (<xref ref-type="bibr" rid="B13">Bodenheimer 1937</xref>; <xref ref-type="bibr" rid="B71">Schmidt 2017</xref>). New record for Iraq: N Iraq, Guly Ali Beq, 1400 m,1.v. 2006, C. Reuter leg., 1 male, <abbrev xmlns:xlink="http://www.w3.org/1999/xlink" xlink:title="Working collection Wrase, Gusow-Platkow" id="ABBRID0EXGAI" xlink:type="simple">CWGP</abbrev>.</p></tp:treatment-sec><tp:treatment-sec sec-type="distribution" id="SECID0E2GAI"><title>Distribution in the southern Levant.</title><p>Few records from Israel (<xref ref-type="bibr" rid="B13">Bodenheimer 1937</xref>; <xref ref-type="bibr" rid="B81">Timm et al. 2008</xref>). Recently found in Upper Galilee, Golan Heights, Carmel Ridge, Central Coastal Plain, and Judean Hills (Suppl. material <xref ref-type="supplementary-material" rid="S1">1</xref>).</p></tp:treatment-sec><tp:treatment-sec><!--Section generated to contain objects referenced in tp:taxon-treatment.--><supplementary-material xmlns:xlink="http://www.w3.org/1999/xlink" id="S1" position="float" orientation="portrait" xlink:type="simple"><object-id content-type="doi" xlink:type="simple">10.3897/zookeys.1044.62615.suppl1</object-id><object-id content-type="zenodo_dep_id" xlink:type="simple">5023240</object-id><object-id content-type="arpha" xlink:type="simple">FC83526A-C891-5A9A-8959-5F2116F1009A</object-id><label>Supplementary material 1</label><caption><p>Material examined: Records of the <tp:taxon-name><tp:taxon-name-part taxon-name-part-type="tribe">Platynini</tp:taxon-name-part></tp:taxon-name> from the southern Levant hosted in studied collections (see for abbreviation: Materials and methods)</p></caption><statement content-type="dataType"><label>Data type</label><p>table</p></statement><media xlink:href="zookeys-1044-449-s001.tif" mimetype="image" mime-subtype="tiff" position="float" orientation="portrait" xlink:type="simple" id="oo_554583.tif"><uri content-type="original_file" xlink:type="simple">https://binary.pensoft.net/file/554583</uri></media><permissions><license xlink:type="simple"><license-p>This dataset is made available under the Open Database License (http://opendatacommons.org/licenses/odbl/1.0/). The Open Database License (ODbL) is a license agreement intended to allow users to freely share, modify, and use this Dataset while maintaining this same freedom for others, provided that the original source and author(s) are credited.</license-p></license></permissions><attrib specific-use="authors">Thorsten Assmann, Estève Boutaud, Jörn Buse, Ariel-Leib-Leonid Friedman, Ingmar Harry, Fares Khoury, Eylon Orbach, Ittai Renan, David W. Wrase, Pascale Zumstein</attrib></supplementary-material></tp:treatment-sec><ref-list><ref id="B39"><mixed-citation xmlns:xlink="http://www.w3.org/1999/xlink" xlink:type="simple"><person-group><name name-style="western"><surname>Kaltsas</surname><given-names>D</given-names></name><name name-style="western"><surname>Trichas</surname><given-names>A</given-names></name><name name-style="western"><surname>Kougioumoutzis</surname><given-names>K</given-names></name><name name-style="western"><surname>Chatzaki</surname><given-names>M</given-names></name></person-group> (<year>2013</year>) <article-title>Ground beetles respond to grazing at assemblage level, rather than species-specifically: the case of Cretan shrublands.</article-title><source>Journal of Insect Conservation</source><volume>17</volume>: <fpage>681</fpage>–<lpage>697</lpage>. <ext-link xlink:type="simple" ext-link-type="doi" xlink:href="10.1007/s10841-013-9553-0">https://doi.org/10.1007/s10841-013-9553-0</ext-link></mixed-citation></ref><ref id="B78"><mixed-citation xmlns:xlink="http://www.w3.org/1999/xlink" xlink:type="simple"><person-group><name name-style="western"><surname>Teofilova</surname><given-names>TM</given-names></name></person-group> (<year>2018</year>) <article-title>Ground beetles (<tp:taxon-name><tp:taxon-name-part taxon-name-part-type="order">Coleoptera</tp:taxon-name-part></tp:taxon-name>: <tp:taxon-name><tp:taxon-name-part taxon-name-part-type="family">Carabidae</tp:taxon-name-part></tp:taxon-name>) in grasslands: Model for assessment of the species diversity and ecosystem condition in Bulgaria.</article-title><source>North-Western Journal of Zoology</source><volume>14</volume>: <fpage>1</fpage>–<lpage>14</lpage>.</mixed-citation></ref><ref id="B80"><mixed-citation xmlns:xlink="http://www.w3.org/1999/xlink" xlink:type="simple"><person-group><name name-style="western"><surname>Timm</surname><given-names>A</given-names></name><name name-style="western"><surname>Buse</surname><given-names>J</given-names></name><name name-style="western"><surname>Dayan</surname><given-names>T</given-names></name><name name-style="western"><surname>Härdtle</surname><given-names>W</given-names></name><name name-style="western"><surname>Levanony</surname><given-names>T</given-names></name><name name-style="western"><surname>Assmann</surname><given-names>T</given-names></name></person-group> (<year>2009</year>) <article-title>At the interface of historical and present-day ecology: ground beetles in woodlands and open habitats in Upper Galilee (Israel).</article-title><source>Zoology in the Middle East</source><volume>47</volume>: <fpage>93</fpage>–<lpage>104</lpage>. <ext-link xlink:type="simple" ext-link-type="doi" xlink:href="10.1080/09397140.2009.10638351">https://doi.org/10.1080/09397140.2009.10638351</ext-link></mixed-citation></ref><ref id="B13"><mixed-citation xmlns:xlink="http://www.w3.org/1999/xlink" xlink:type="simple"><person-group><name name-style="western"><surname>Bodenheimer</surname><given-names>FS</given-names></name></person-group> (<year>1937</year>) <article-title>Prodromus Faunae Palestinae. Essai sur les éléments zoogéographiques et historiques du Sud-Ouest du sous-règne paléarctique.</article-title><source>Mémoires de l’Institute d’Égypte</source><volume>33</volume>: <fpage>1</fpage>–<lpage>286</lpage>.</mixed-citation></ref><ref id="B71"><mixed-citation xmlns:xlink="http://www.w3.org/1999/xlink" xlink:type="simple"><person-group><name name-style="western"><surname>Schmidt</surname><given-names>J</given-names></name></person-group> (<year>2017</year>) <article-title>Tribe <tp:taxon-name><tp:taxon-name-part taxon-name-part-type="tribe">Platynini</tp:taxon-name-part></tp:taxon-name> Bonelli, 1810.</article-title> In: <person-group><name name-style="western"><surname>Löbl</surname><given-names>I</given-names></name><name name-style="western"><surname>Löbl</surname><given-names>D</given-names></name></person-group> (<role>Eds</role>) <issue-title>Catalogue of Palaearctic Coleoptera, Volume 1 (revised and updated edition, Aechostemata – Myxophaga – Adephaga).</issue-title><source>Brill, Leiden, Boston</source>, <fpage>642</fpage>–<lpage>675</lpage>.</mixed-citation></ref><ref id="B81"><mixed-citation xmlns:xlink="http://www.w3.org/1999/xlink" xlink:type="simple"><person-group><name name-style="western"><surname>Timm</surname><given-names>A</given-names></name><name name-style="western"><surname>Dayan</surname><given-names>T</given-names></name><name name-style="western"><surname>Levanony</surname><given-names>T</given-names></name><name name-style="western"><surname>Wrase</surname><given-names>DW</given-names></name><name name-style="western"><surname>Assmann</surname><given-names>T</given-names></name></person-group> (<year>2008</year>) <article-title>Towards combined methods for recording ground beetles: Pitfall traps, hand picking and sifting in Mediterranean habitats of Israel.</article-title> In: <person-group><name name-style="western"><surname>Penev</surname><given-names>LD</given-names></name><name name-style="western"><surname>Erwin</surname><given-names>TL</given-names></name><name name-style="western"><surname>Assmann</surname><given-names>T</given-names></name></person-group> (<role>Eds</role>) <issue-title>Back to the Roots and Back to the Future: Towards a new Synthesis Between Taxonomic, Ecological and Biogeographical Approaches in Carabidology.</issue-title><source>Pensoft, Sofia-Moscow</source>, <fpage>397</fpage>–<lpage>408</lpage>.</mixed-citation></ref></ref-list></tp:taxon-treatment>
