# Supplementary material for: The ground beetle tribe Platynini Bonelli, 1810 (Coleoptera, Carabidae) in the southern Levant: dichotomous and interactive identification tools, ecological traits, and distribution
Source: Zookeys. 2021 Jun 16;1044:449–78. doi: 10.3897/zookeys.1044.62615 (PMC9425446; doi:10.3897/zookeys.1044.62615)
Supplement: XML Treatment for Orthotrichus cymindoides [file zookeys.1044.62615-treatment14.xml]

<!DOCTYPE tp:taxon-treatment
  PUBLIC "-//TaxonX//DTD Taxonomic Treatment Publishing DTD v0 20100105//EN" "tax-treatment-NSO.dtd">
<tp:taxon-treatment xmlns:tp="http://www.plazi.org/taxpub"><tp:treatment-meta><kwd-group><label>Taxon classification</label><kwd>
                <named-content content-type="kingdom">Animalia</named-content>
              </kwd><kwd>
                <named-content content-type="order">Coleoptera</named-content>
              </kwd><kwd>
                <named-content content-type="family">Carabidae</named-content>
              </kwd></kwd-group><mixed-citation publication-type="journal"><person-group><name><surname>Assmann</surname><given-names>Thorsten</given-names></name><name><surname>Boutaud</surname><given-names>Esteve</given-names></name><name><surname>Buse</surname><given-names>Jörn</given-names></name><name><surname>Drees</surname><given-names>Claudia</given-names></name><name><surname>Friedman</surname><given-names>Ariel-Leib-Leonid</given-names></name><name><surname>Harry</surname><given-names>Ingmar</given-names></name><name><surname>Khoury</surname><given-names>Fares</given-names></name><name><surname>Orbach</surname><given-names>Eylon</given-names></name><name><surname>Renan</surname><given-names>Ittai</given-names></name><name><surname>Schmidt</surname><given-names>Constantin</given-names></name><name><surname>Schmidt</surname><given-names>Kilian</given-names></name><name><surname>Wrase</surname><given-names>David W.</given-names></name><name><surname>Zumstein</surname><given-names>Pascale</given-names></name></person-group><article-title>The ground beetle tribe <tp:taxon-name><tp:taxon-name-part taxon-name-part-type="tribe">Platynini</tp:taxon-name-part></tp:taxon-name> Bonelli, 1810 (<tp:taxon-name><tp:taxon-name-part taxon-name-part-type="order">Coleoptera</tp:taxon-name-part></tp:taxon-name>, <tp:taxon-name><tp:taxon-name-part taxon-name-part-type="family">Carabidae</tp:taxon-name-part></tp:taxon-name>) in the southern Levant: dichotomous and interactive identification tools, ecological traits, and distribution</article-title><source>Zookeys</source><day>16</day><month>06</month><year>2021</year><volume>1044</volume><fpage>449</fpage><lpage>478</lpage><pub-id pub-id-type="doi">10.3897/zookeys.1044.62615</pub-id></mixed-citation></tp:treatment-meta><tp:nomenclature><tp:taxon-name>
              <object-id xmlns:xlink="http://www.w3.org/1999/xlink" content-type="arpha" xlink:type="simple">2B16E191-EA98-5429-808C-A70B75CD74D4</object-id>
              <tp:taxon-name-part taxon-name-part-type="genus" reg="Orthotrichus">Orthotrichus</tp:taxon-name-part>
              <tp:taxon-name-part taxon-name-part-type="species" reg="cymindoides">cymindoides</tp:taxon-name-part>
            </tp:taxon-name><tp:taxon-authority>(Dejean, 1831)</tp:taxon-authority></tp:nomenclature><tp:treatment-sec sec-type="Dispersal power" id="SECID0EQIAI"><title>Dispersal power.</title><p>Fully winged (n = 4).</p></tp:treatment-sec><tp:treatment-sec sec-type="habitat" id="SECID0EVIAI"><title>Habitat.</title><p>In Pakistan, in thorn scrub forests (<xref ref-type="bibr" rid="B84">Ullah 2017</xref>).</p></tp:treatment-sec><tp:treatment-sec sec-type="phenology" id="SECID0E6IAI"><title>Phenology.</title><p>In Saudi Arabia, from November to May (<xref ref-type="bibr" rid="B2">Abdel-Dayem et al. 2017</xref>).</p></tp:treatment-sec><tp:treatment-sec sec-type="distribution" id="SECID0EJJAI"><title>Distribution range.</title><p>From Egypt to Iran and Pakistan (<xref ref-type="bibr" rid="B71">Schmidt 2017</xref>; <xref ref-type="bibr" rid="B84">Ullah 2017</xref>).</p></tp:treatment-sec><tp:treatment-sec sec-type="distribution" id="SECID0EXJAI"><title>Distribution in the southern Levant.</title><p>Known from Egypt, incl. Sinai (<xref ref-type="bibr" rid="B68">Schatzmayr 1936</xref>; <xref ref-type="bibr" rid="B4">Alfieri 1976</xref>; <xref ref-type="bibr" rid="B1">Abdel-Dayem 2004</xref>) and Syria (<xref ref-type="bibr" rid="B71">Schmidt 2017</xref>).</p></tp:treatment-sec><ref-list><ref id="B84"><mixed-citation xmlns:xlink="http://www.w3.org/1999/xlink" xlink:type="simple"><person-group><name name-style="western"><surname>Ullah</surname><given-names>M</given-names></name></person-group> (<year>2017</year>) <source>Ground beetle fauna of scrub forests of chakwal division, Punjab: Baseline establishment for Prerah, Diljabba and Ara Reserve Forests.</source><publisher-name>Pakistan Museum of Natural History</publisher-name>, <publisher-loc>Islamabad</publisher-loc>, <size units="page">16 pp</size>. <ext-link xlink:type="simple" ext-link-type="uri" xlink:href="https://info.undp.org/docs/pdc/Documents/PAK/Chakwal%20SFMP%20Carabidae%20Baseline%20Report%20PDF%20Mishkat.pdf">https://info.undp.org/docs/pdc/Documents/PAK/Chakwal%20SFMP%20Carabidae%20Baseline%20Report%20PDF%20Mishkat.pdf</ext-link></mixed-citation></ref><ref id="B2"><mixed-citation xmlns:xlink="http://www.w3.org/1999/xlink" xlink:type="simple"><person-group><name name-style="western"><surname>Abdel-Dayem</surname><given-names>MS</given-names></name><name name-style="western"><surname>Fad</surname><given-names>HH</given-names></name><name name-style="western"><surname>El-Torkey</surname><given-names>AM</given-names></name><name name-style="western"><surname>Elgharbawy</surname><given-names>AA</given-names></name><name name-style="western"><surname>Aldryhim</surname><given-names>YN</given-names></name><name name-style="western"><surname>Kondratieff</surname><given-names>BC</given-names></name><name name-style="western"><surname>Al Ansi</surname><given-names>AN</given-names></name><name name-style="western"><surname>Aldhafer</surname><given-names>HM</given-names></name></person-group> (<year>2017</year>) <article-title>The beetle fauna (<tp:taxon-name><tp:taxon-name-part taxon-name-part-type="class">Insecta</tp:taxon-name-part></tp:taxon-name>, <tp:taxon-name><tp:taxon-name-part taxon-name-part-type="order">Coleoptera</tp:taxon-name-part></tp:taxon-name>) of the Rawdhat Khorim National Park, Central Saudi Arabia.</article-title><source>ZooKeys</source><volume>653</volume>: <fpage>1</fpage>–<lpage>78</lpage>. <ext-link xlink:type="simple" ext-link-type="doi" xlink:href="10.3897/zookeys.653.10252">https://doi.org/10.3897/zookeys.653.10252</ext-link></mixed-citation></ref><ref id="B71"><mixed-citation xmlns:xlink="http://www.w3.org/1999/xlink" xlink:type="simple"><person-group><name name-style="western"><surname>Schmidt</surname><given-names>J</given-names></name></person-group> (<year>2017</year>) <article-title>Tribe <tp:taxon-name><tp:taxon-name-part taxon-name-part-type="tribe">Platynini</tp:taxon-name-part></tp:taxon-name> Bonelli, 1810.</article-title> In: <person-group><name name-style="western"><surname>Löbl</surname><given-names>I</given-names></name><name name-style="western"><surname>Löbl</surname><given-names>D</given-names></name></person-group> (<role>Eds</role>) <issue-title>Catalogue of Palaearctic Coleoptera, Volume 1 (revised and updated edition, Aechostemata – Myxophaga – Adephaga).</issue-title><source>Brill, Leiden, Boston</source>, <fpage>642</fpage>–<lpage>675</lpage>.</mixed-citation></ref><ref id="B68"><mixed-citation xmlns:xlink="http://www.w3.org/1999/xlink" xlink:type="simple"><person-group><name name-style="western"><surname>Schatzmayr</surname><given-names>A</given-names></name></person-group> (<year>1936</year>) <article-title>Risultati scientifici della spedizione entomologica di S.A.S. il Principe Alessandro della Torre e Tasso in Egitto e nella penisola del Sinai.</article-title><source>Pubblicazioni del Museo Entomologico “Pietro Rossi”, Udine</source><volume>1</volume>: <fpage>1</fpage>–<lpage>114</lpage>.</mixed-citation></ref><ref id="B4"><mixed-citation xmlns:xlink="http://www.w3.org/1999/xlink" xlink:type="simple"><person-group><name name-style="western"><surname>Alfieri</surname><given-names>A</given-names></name></person-group> (<year>1976</year>) <article-title>The <tp:taxon-name><tp:taxon-name-part taxon-name-part-type="order">Coleoptera</tp:taxon-name-part></tp:taxon-name> of Egypt.</article-title><source>Mémoires de la Société Entomologique de Égypte</source><volume>5</volume>: <fpage>1</fpage>–<lpage>361</lpage>. <ext-link xlink:type="simple" ext-link-type="uri" xlink:href="https://www.zin.ru/animalia/coleoptera/pdf/alfieri_1976_coleoptera_egypt.pdf">https://www.zin.ru/animalia/coleoptera/pdf/alfieri_1976_coleoptera_egypt.pdf</ext-link></mixed-citation></ref><ref id="B1"><mixed-citation xmlns:xlink="http://www.w3.org/1999/xlink" xlink:type="simple"><person-group><name name-style="western"><surname>Abdel-Dayem</surname><given-names>MS</given-names></name></person-group> (<year>2004</year>) <article-title>Diversity and spatial distribution of ground and tiger beetles (<tp:taxon-name><tp:taxon-name-part taxon-name-part-type="family">Carabidae</tp:taxon-name-part></tp:taxon-name>, <tp:taxon-name><tp:taxon-name-part taxon-name-part-type="order">Coleoptera</tp:taxon-name-part></tp:taxon-name>) in the Sinai Peninsula, Egypt.</article-title><source>Bulletin of the Entomological Society of Egypt</source><volume>81</volume>: <fpage>53</fpage>–<lpage>76</lpage>.</mixed-citation></ref></ref-list></tp:taxon-treatment>
