# Supplementary material for: The ground beetle tribe Platynini Bonelli, 1810 (Coleoptera, Carabidae) in the southern Levant: dichotomous and interactive identification tools, ecological traits, and distribution
Source: Zookeys. 2021 Jun 16;1044:449–78. doi: 10.3897/zookeys.1044.62615 (PMC9425446; doi:10.3897/zookeys.1044.62615)
Supplement: Supplementary material 3 — Exported knowledge database ‘Platynini, southern Levant’ file in sdd generated by Xper3 [file zookeys-1044-449-s003.xml]

<?xml version="1.0" encoding="UTF-8"?>
<Datasets xmlns="http://rs.tdwg.org/UBIF/2006/" xmlns:xsi="http://www.w3.org/2001/XMLSchema-instance" xsi:schemaLocation="http://rs.tdwg.org/UBIF/2006/ http://rs.tdwg.org/UBIF/2006/Schema/1.1/SDD.xsd">
  <TechnicalMetadata created="2021-06-21T09:18:50">
    <Generator name="Xper3" notes="This software is developed by LIS - Laboratory of Informatics and Systematics (UniversitÃ© Pierre et Marie Curie, UMR 7205, France) - www.infosyslab.fr" version="1.5.4" />
  </TechnicalMetadata>
  <Dataset xml:lang="en">
    <Representation>
      <Label>Platynini, southern Levant</Label>
      <Detail>Interactive identification key and single access identification key to the Platynini (species and subspecies of the genera Agonum, Anchomenus, Atranus, Olisthopus, Orthotrichus) from the southern Levant.</Detail>
    </Representation>
    <RevisionData>
      <Creators>
        <Agent ref="a1" role="aut" />
        <Agent ref="a2" role="aut" />
        <Agent ref="a3" role="aut" />
        <Agent ref="a4" role="aut" />
        <Agent ref="a5" role="aut" />
        <Agent ref="a6" role="aut" />
        <Agent ref="a7" role="aut" />
        <Agent ref="a8" role="aut" />
        <Agent ref="a9" role="aut" />
        <Agent ref="a10" role="aut" />
        <Agent ref="a11" role="aut" />
        <Agent ref="a12" role="aut" />
        <Agent ref="a13" role="aut" />
      </Creators>
      <DateCreated>2021-06-21T09:18:50</DateCreated>
      <DateModified>2021-06-21T09:18:50</DateModified>
    </RevisionData>
    <TaxonNames>
      <TaxonName id="t1" uniqueid="Agonumsstr_1607673913205_628">
        <Representation>
          <Label>Agonum (s.str.) marginatum (Linnaeus, 1758)</Label>
          <Detail>_</Detail>
          <AlternativeName>_</AlternativeName>
          <MediaObject ref="m33" />
        </Representation>
      </TaxonName>
      <TaxonName id="t2" uniqueid="Agonumsstr_1607673940404_549">
        <Representation>
          <Label>Agonum (s.str.) mesostictum (Bates, 1889)</Label>
          <Detail>_</Detail>
          <AlternativeName>_</AlternativeName>
          <MediaObject ref="m34" />
          <MediaObject ref="m63" />
          <MediaObject ref="m67" />
        </Representation>
      </TaxonName>
      <TaxonName id="t4" uniqueid="Agonumsstr_1607674038552_16">
        <Representation>
          <Label>Agonum (s.str.) monachum syriacum Schmidt, 2009</Label>
          <Detail>_</Detail>
          <AlternativeName>_</AlternativeName>
          <MediaObject ref="m35" />
          <MediaObject ref="m64" />
          <MediaObject ref="m68" />
        </Representation>
      </TaxonName>
      <TaxonName id="t5" uniqueid="Agonumsstr_1607674058015_288">
        <Representation>
          <Label>Agonum (s.str.) nigrum Dejean, 1828</Label>
          <Detail>_</Detail>
          <AlternativeName>_</AlternativeName>
          <MediaObject ref="m36" />
          <MediaObject ref="m65" />
          <MediaObject ref="m66" />
        </Representation>
      </TaxonName>
      <TaxonName id="t6" uniqueid="Agonumsstr_1607674077267_683">
        <Representation>
          <Label>Agonum (s.str.) rugicolle Chaudoir, 1846</Label>
          <Detail>_</Detail>
          <AlternativeName>_</AlternativeName>
          <MediaObject ref="m37" />
          <MediaObject ref="m69" />
        </Representation>
      </TaxonName>
      <TaxonName id="t8" uniqueid="Agonumsstr_1607674170309_215">
        <Representation>
          <Label>Agonum (s.str.) sordidum Dejean, 1828</Label>
          <Detail>_</Detail>
          <AlternativeName>_</AlternativeName>
          <MediaObject ref="m38" />
        </Representation>
      </TaxonName>
      <TaxonName id="t9" uniqueid="AgonumOlis_1607674194250_449">
        <Representation>
          <Label>Agonum (Olisares) viridicupreum (Goeze, 1777)</Label>
          <Detail>_</Detail>
          <AlternativeName>_</AlternativeName>
          <MediaObject ref="m62" />
        </Representation>
      </TaxonName>
      <TaxonName id="t10" uniqueid="Anchomenus_1607674211686_974">
        <Representation>
          <Label>Anchomenus alcedo Schmidt, 2014</Label>
          <Detail>_</Detail>
          <AlternativeName>_</AlternativeName>
          <MediaObject ref="m60" />
          <MediaObject ref="m70" />
        </Representation>
      </TaxonName>
      <TaxonName id="t11" uniqueid="Anchomedus_1607674254358_397">
        <Representation>
          <Label>Anchomenus bellus Schmidt, 2014</Label>
          <Detail>_</Detail>
          <AlternativeName>_</AlternativeName>
          <MediaObject ref="m59" />
        </Representation>
      </TaxonName>
      <TaxonName id="t12" uniqueid="Anchomenus_1607674279058_185">
        <Representation>
          <Label>Anchomenus dorsalis infuscatus Chevrolat, 1854</Label>
          <Detail>_</Detail>
          <AlternativeName>_</AlternativeName>
          <MediaObject ref="m58" />
        </Representation>
      </TaxonName>
      <TaxonName id="t13" uniqueid="Atranusruf_1607674296839_132">
        <Representation>
          <Label>Atranus ruficollis (Gautier des Cottes, 1858)</Label>
          <Detail>_</Detail>
          <AlternativeName>_</AlternativeName>
          <MediaObject ref="m57" />
          <MediaObject ref="m73" />
          <MediaObject ref="m74" />
          <MediaObject ref="m78" />
        </Representation>
      </TaxonName>
      <TaxonName id="t14" uniqueid="Olisthopus_1607674316358_773">
        <Representation>
          <Label>Olisthopus fuscatus Dejean, 1828</Label>
          <Detail>_</Detail>
          <AlternativeName>_</AlternativeName>
          <MediaObject ref="m56" />
          <MediaObject ref="m72" />
        </Representation>
      </TaxonName>
      <TaxonName id="t15" uniqueid="Olisthopus_1607674331143_611">
        <Representation>
          <Label>Olisthopus glabricollis (Germar, 1817)</Label>
          <Detail>_</Detail>
          <AlternativeName>_</AlternativeName>
          <MediaObject ref="m55" />
          <MediaObject ref="m71" />
          <MediaObject ref="m75" />
        </Representation>
      </TaxonName>
      <TaxonName id="t16" uniqueid="Orthotrich_1607674350737_815">
        <Representation>
          <Label>Orthotrichus cymindoides (Dejean, 1831)</Label>
          <Detail>_</Detail>
          <AlternativeName>_</AlternativeName>
          <MediaObject ref="m61" />
          <MediaObject ref="m76" />
          <MediaObject ref="m77" />
        </Representation>
      </TaxonName>
    </TaxonNames>
    <TaxonHierarchies>
      <TaxonHierarchy id="th1">
        <Representation>
          <Label>_</Label>
          <Detail>_</Detail>
        </Representation>
        <TaxonHierarchyType>UnspecifiedTaxonomy</TaxonHierarchyType>
        <Nodes>
          <Node id="tn1">
            <TaxonName ref="t1" />
          </Node>
          <Node id="tn2">
            <TaxonName ref="t2" />
          </Node>
          <Node id="tn4">
            <TaxonName ref="t4" />
          </Node>
          <Node id="tn5">
            <TaxonName ref="t5" />
          </Node>
          <Node id="tn6">
            <TaxonName ref="t6" />
          </Node>
          <Node id="tn8">
            <TaxonName ref="t8" />
          </Node>
          <Node id="tn9">
            <TaxonName ref="t9" />
          </Node>
          <Node id="tn10">
            <TaxonName ref="t10" />
          </Node>
          <Node id="tn11">
            <TaxonName ref="t11" />
          </Node>
          <Node id="tn12">
            <TaxonName ref="t12" />
          </Node>
          <Node id="tn13">
            <TaxonName ref="t13" />
          </Node>
          <Node id="tn14">
            <TaxonName ref="t14" />
          </Node>
          <Node id="tn15">
            <TaxonName ref="t15" />
          </Node>
          <Node id="tn16">
            <TaxonName ref="t16" />
          </Node>
        </Nodes>
      </TaxonHierarchy>
    </TaxonHierarchies>
    <Characters>
      <QuantitativeCharacter id="c1">
        <Representation>
          <Label>Body length</Label>
          <Detail>from tip of mandibles to apex of elytra</Detail>
        </Representation>
        <MeasurementUnit>
          <Label>mm</Label>
        </MeasurementUnit>
      </QuantitativeCharacter>
      <CategoricalCharacter uniqueid="Pronotumhi_1608019006926_798" id="c14">
        <Representation>
          <Label>Pronotum: hind angles</Label>
          <Detail>_</Detail>
          <MediaObject ref="m22" />
        </Representation>
        <States>
          <StateDefinition uniqueid="roundedhin_1608019053404_32" id="s34">
            <Representation>
              <Label>rounded, not prominent</Label>
              <Detail />
            </Representation>
          </StateDefinition>
          <StateDefinition uniqueid="sharphinda_1608019077688_65" id="s35">
            <Representation>
              <Label>sharp or obtuse, but hind angles clearly recognizable</Label>
              <Detail />
            </Representation>
          </StateDefinition>
        </States>
      </CategoricalCharacter>
      <CategoricalCharacter uniqueid="Hairsonupp_1607684118042_795" id="c13">
        <Representation>
          <Label>Hairs on upper side (pronotum, elytra)</Label>
          <Detail>_</Detail>
        </Representation>
        <States>
          <StateDefinition uniqueid="absentonly_1607684156358_640" id="s32">
            <Representation>
              <Label>absent (only the regular setae, supraorbital setae, series umbilicata etc.)</Label>
              <Detail>_</Detail>
            </Representation>
          </StateDefinition>
          <StateDefinition uniqueid="present_1607684176296_575" id="s33">
            <Representation>
              <Label>present</Label>
              <Detail>_</Detail>
            </Representation>
          </StateDefinition>
        </States>
      </CategoricalCharacter>
      <CategoricalCharacter uniqueid="Mentum_1607683557561_32" id="c11">
        <Representation>
          <Label>Mentum</Label>
          <Detail>see pictures under states;
lower side of head:
anterior ventral region of the head capsule</Detail>
        </Representation>
        <States>
          <StateDefinition uniqueid="withtooth_1607683569527_677" id="s28">
            <Representation>
              <Label>with tooth</Label>
              <Detail>_</Detail>
              <MediaObject ref="m26" />
            </Representation>
          </StateDefinition>
          <StateDefinition uniqueid="withouttoo_1607683576126_777" id="s29">
            <Representation>
              <Label>without tooth</Label>
              <Detail>_</Detail>
              <MediaObject ref="m27" />
            </Representation>
          </StateDefinition>
        </States>
      </CategoricalCharacter>
      <CategoricalCharacter uniqueid="Coloratonl_1607678390432_7" id="c8">
        <Representation>
          <Label>Coloration of legs</Label>
          <Detail>coloration of 
femur
tibia
tarsus</Detail>
        </Representation>
        <States>
          <StateDefinition uniqueid="darkbrowno_1607678459821_628" id="s22">
            <Representation>
              <Label>dark brown or black</Label>
              <Detail>_</Detail>
            </Representation>
          </StateDefinition>
          <StateDefinition uniqueid="darkbrowno_1607678459833_658" id="s23">
            <Representation>
              <Label>dark brown, femur darker than tibia</Label>
              <Detail />
            </Representation>
          </StateDefinition>
          <StateDefinition uniqueid="femurreddi_1607678506614_997" id="s24">
            <Representation>
              <Label>femur reddish to brownish, rarely dark-brown, tibia and tarsus darker</Label>
              <Detail />
            </Representation>
          </StateDefinition>
          <StateDefinition uniqueid="reddishtob_1607678526593_454" id="s25">
            <Representation>
              <Label>yellow, reddish or brownish (brightened)</Label>
              <Detail />
            </Representation>
          </StateDefinition>
        </States>
      </CategoricalCharacter>
      <QuantitativeCharacter id="c9">
        <Representation>
          <Label>3rd elytral interval, setiferous punctures</Label>
          <Detail>number of setiferous punctures in the 3rd elytral interval</Detail>
          <MediaObject ref="m21" />
        </Representation>
        <MeasurementUnit>
          <Label>_</Label>
        </MeasurementUnit>
      </QuantitativeCharacter>
      <CategoricalCharacter uniqueid="Firstanten_1608020195466_621" id="c17">
        <Representation>
          <Label>First antennomere</Label>
          <Detail>_</Detail>
          <MediaObject ref="m23" />
        </Representation>
        <States>
          <StateDefinition uniqueid="inapicalpa_1608020234012_802" id="s42">
            <Representation>
              <Label>in apical part enlarged, behind a small constriction</Label>
              <Detail>_</Detail>
            </Representation>
          </StateDefinition>
          <StateDefinition uniqueid="regularily_1608020284895_202" id="s43">
            <Representation>
              <Label>regularily formed, in apical part neither with a constriction nor widened</Label>
              <Detail>_</Detail>
            </Representation>
          </StateDefinition>
        </States>
      </CategoricalCharacter>
      <CategoricalCharacter uniqueid="Labrum_1607680726914_984" id="c10">
        <Representation>
          <Label>Labrum</Label>
          <Detail>Shape of upper side of labrum 
and 
shape of apical margin</Detail>
          <MediaObject ref="m13" />
        </Representation>
        <States>
          <StateDefinition uniqueid="wideapical_1607680779709_101" id="s26">
            <Representation>
              <Label>clearly convex, apical margin rounded</Label>
              <Detail />
              <MediaObject ref="m41" />
            </Representation>
          </StateDefinition>
          <StateDefinition uniqueid="longapical_1607680804891_495" id="s27">
            <Representation>
              <Label>flat or slightly rounded, apical margin straight or only slightly convex or concave</Label>
              <Detail />
              <MediaObject ref="m32" />
              <MediaObject ref="m39" />
              <MediaObject ref="m40" />
            </Representation>
          </StateDefinition>
        </States>
      </CategoricalCharacter>
      <CategoricalCharacter uniqueid="Mandibles_1607683858479_650" id="c12">
        <Representation>
          <Label>Mandibles</Label>
          <Detail>Length, measured from basis to the tip;
related to the length of labrum, measured at maximum lengths</Detail>
          <MediaObject ref="m14" />
        </Representation>
        <States>
          <StateDefinition uniqueid="short_1607683867973_766" id="s30">
            <Representation>
              <Label>short, about twice as long as labrum</Label>
              <Detail />
            </Representation>
          </StateDefinition>
          <StateDefinition uniqueid="long_1607683870316_103" id="s31">
            <Representation>
              <Label>long, in most species more than 2.5 times as long as labrum</Label>
              <Detail />
            </Representation>
          </StateDefinition>
        </States>
      </CategoricalCharacter>
      <CategoricalCharacter uniqueid="Pronotumpr_1608019786483_669" id="c16">
        <Representation>
          <Label>Pronotum: proportion</Label>
          <Detail>maximum width divided by maximum length</Detail>
          <MediaObject ref="m28" />
        </Representation>
        <States>
          <StateDefinition uniqueid="pronotumve_1608038391874_967" id="s52">
            <Representation>
              <Label>pronotum very wide, &gt; 1.3 times wider than long</Label>
              <Detail />
              <MediaObject ref="m48" />
            </Representation>
          </StateDefinition>
          <StateDefinition uniqueid="pronotumwi_1608019946776_134" id="s39">
            <Representation>
              <Label>pronotum wide, 1.22 to 1.29 times wider than long</Label>
              <Detail />
              <MediaObject ref="m52" />
            </Representation>
          </StateDefinition>
          <StateDefinition uniqueid="pronotumsl_1608019967820_444" id="s40">
            <Representation>
              <Label>pronotum slender, 1.13 to 1.21 wider than long</Label>
              <Detail />
              <MediaObject ref="m54" />
            </Representation>
          </StateDefinition>
          <StateDefinition uniqueid="pronotumsl_1608019993100_388" id="s41">
            <Representation>
              <Label>pronotum very slender, &lt; 1.12 wider than long</Label>
              <Detail />
              <MediaObject ref="m47" />
              <MediaObject ref="m53" />
            </Representation>
          </StateDefinition>
        </States>
      </CategoricalCharacter>
      <CategoricalCharacter uniqueid="Pronotumsh_1608019205097_727" id="c15">
        <Representation>
          <Label>Pronotum: lateral margin</Label>
          <Detail>_</Detail>
          <MediaObject ref="m29" />
        </Representation>
        <States>
          <StateDefinition uniqueid="lateralsid_1608019243132_475" id="s36">
            <Representation>
              <Label>lateral sides convex and concave, pronotum cordiform</Label>
              <Detail />
            </Representation>
          </StateDefinition>
          <StateDefinition uniqueid="lateralsid_1608019307863_759" id="s37">
            <Representation>
              <Label>lateral sides convex, but straight (and converging) in the basal half</Label>
              <Detail>_</Detail>
            </Representation>
          </StateDefinition>
          <StateDefinition uniqueid="lateralsid_1608019336218_96" id="s38">
            <Representation>
              <Label>lateral sides continuously convex</Label>
              <Detail>_</Detail>
            </Representation>
          </StateDefinition>
        </States>
      </CategoricalCharacter>
      <CategoricalCharacter uniqueid="Pronotumpu_1608028122906_285" id="c20">
        <Representation>
          <Label>Pronotum: punctation</Label>
          <Detail>_</Detail>
          <MediaObject ref="m30" />
        </Representation>
        <States>
          <StateDefinition uniqueid="strongpunc_1608028141227_372" id="s48">
            <Representation>
              <Label>strong punctation</Label>
              <Detail>_</Detail>
              <MediaObject ref="m51" />
            </Representation>
          </StateDefinition>
          <StateDefinition uniqueid="weakpuncta_1608028151797_659" id="s49">
            <Representation>
              <Label>weak punctation</Label>
              <Detail>_</Detail>
              <MediaObject ref="m50" />
            </Representation>
          </StateDefinition>
        </States>
      </CategoricalCharacter>
      <CategoricalCharacter uniqueid="Coloration_1607676172085_132" id="c6">
        <Representation>
          <Label>Metallic luster of upper side</Label>
          <Detail>Upper side:
forebody: head and pronotum
elytra</Detail>
        </Representation>
        <States>
          <StateDefinition uniqueid="strong_1607676213855_377" id="s4">
            <Representation>
              <Label>strong</Label>
              <Detail>_</Detail>
            </Representation>
          </StateDefinition>
          <StateDefinition uniqueid="weak_1607676217642_162" id="s5">
            <Representation>
              <Label>weak (fair metallic sheen)</Label>
              <Detail />
            </Representation>
          </StateDefinition>
          <StateDefinition uniqueid="absent_1607676222098_809" id="s6">
            <Representation>
              <Label>absent</Label>
              <Detail>_</Detail>
            </Representation>
          </StateDefinition>
        </States>
      </CategoricalCharacter>
      <CategoricalCharacter uniqueid="Coloration_1607676363981_172" id="c7">
        <Representation>
          <Label>Coloration of upper side</Label>
          <Detail>upper side:
forebody: head and pronotum
elytra</Detail>
        </Representation>
        <States>
          <StateDefinition uniqueid="green_1607676378648_641" id="s7">
            <Representation>
              <Label>green or bronze, elytra with broad yellow margin</Label>
              <Detail />
            </Representation>
          </StateDefinition>
          <StateDefinition uniqueid="black_1607676387080_284" id="s9">
            <Representation>
              <Label>black or dark brown, margin or pronotum or not brightened; with or without metallic luster</Label>
              <Detail />
            </Representation>
          </StateDefinition>
          <StateDefinition uniqueid="greenwitho_1607676656022_175" id="s11">
            <Representation>
              <Label>green or bluish, without yellow margin</Label>
              <Detail />
            </Representation>
          </StateDefinition>
          <StateDefinition uniqueid="copperwith_1607676664459_911" id="s12">
            <Representation>
              <Label>bronze, without yellow margin</Label>
              <Detail />
            </Representation>
          </StateDefinition>
          <StateDefinition uniqueid="headandpro_1607677030028_374" id="s14">
            <Representation>
              <Label>forebody bronze or reddish, elytra green with inner intervals like pronotum</Label>
              <Detail />
            </Representation>
          </StateDefinition>
          <StateDefinition uniqueid="blackmargi_1607677219702_846" id="s15">
            <Representation>
              <Label>black, margin of pronotum and elytra strongly brightened</Label>
              <Detail>_</Detail>
            </Representation>
          </StateDefinition>
          <StateDefinition uniqueid="darkbrownm_1607677238975_548" id="s16">
            <Representation>
              <Label>dark brown, margin of pronotum and elytra strongly brightened</Label>
              <Detail>_</Detail>
            </Representation>
          </StateDefinition>
          <StateDefinition uniqueid="reddishtob_1607677574774_354" id="s17">
            <Representation>
              <Label>reddish to brown</Label>
              <Detail>_</Detail>
            </Representation>
          </StateDefinition>
          <StateDefinition uniqueid="bronzeelyt_1607677636447_358" id="s18">
            <Representation>
              <Label>bronze, elytra brownish</Label>
              <Detail>_</Detail>
            </Representation>
          </StateDefinition>
          <StateDefinition uniqueid="forebodygr_1607677850588_388" id="s19">
            <Representation>
              <Label>forebody green to bluish green, elytra reddish to brown with darkening on disc</Label>
              <Detail />
            </Representation>
          </StateDefinition>
          <StateDefinition uniqueid="bluetoviol_1607677918118_975" id="s20">
            <Representation>
              <Label>blue to violett</Label>
              <Detail>_</Detail>
            </Representation>
          </StateDefinition>
          <StateDefinition uniqueid="forebodyda_1607678276586_99" id="s21">
            <Representation>
              <Label>forebody dark brown or black, elytra brownish</Label>
              <Detail>_</Detail>
            </Representation>
          </StateDefinition>
        </States>
      </CategoricalCharacter>
      <CategoricalCharacter uniqueid="5thstriaan_1608020424091_111" id="c18">
        <Representation>
          <Label>5th elytral stria and adjacent intervals</Label>
          <Detail>in apical part</Detail>
          <MediaObject ref="m24" />
        </Representation>
        <States>
          <StateDefinition uniqueid="depressed_1608020491216_286" id="s44">
            <Representation>
              <Label>depressed</Label>
              <Detail>_</Detail>
              <MediaObject ref="m44" />
            </Representation>
          </StateDefinition>
          <StateDefinition uniqueid="notdepress_1608020496592_582" id="s45">
            <Representation>
              <Label>not depressed</Label>
              <Detail>_</Detail>
              <MediaObject ref="m42" />
              <MediaObject ref="m43" />
            </Representation>
          </StateDefinition>
        </States>
      </CategoricalCharacter>
      <CategoricalCharacter uniqueid="Apicalmarg_1608027367630_736" id="c19">
        <Representation>
          <Label>Apical margin of elytra</Label>
          <Detail>_</Detail>
          <MediaObject ref="m25" />
        </Representation>
        <States>
          <StateDefinition uniqueid="simpleevel_1608027434598_96" id="s46">
            <Representation>
              <Label>simple, evenly rounded or sinuose, but then without a dent at the suture</Label>
              <Detail />
              <MediaObject ref="m46" />
            </Representation>
          </StateDefinition>
          <StateDefinition uniqueid="prominents_1608027465096_386" id="s47">
            <Representation>
              <Label>prominently sinuose, with a dent at the suture</Label>
              <Detail />
              <MediaObject ref="m45" />
            </Representation>
          </StateDefinition>
        </States>
      </CategoricalCharacter>
    </Characters>
    <CharacterTrees>
      <CharacterTree id="ct1">
        <Representation>
          <Label>_</Label>
          <Detail>_</Detail>
        </Representation>
        <ShouldContainAllCharacters>true</ShouldContainAllCharacters>
        <Nodes>
          <CharNode>
            <Character ref="c1" />
          </CharNode>
          <CharNode>
            <Character ref="c6" />
          </CharNode>
          <CharNode>
            <Character ref="c7" />
          </CharNode>
          <CharNode>
            <Character ref="c8" />
          </CharNode>
          <CharNode>
            <Character ref="c9" />
          </CharNode>
          <CharNode>
            <Character ref="c10" />
          </CharNode>
          <CharNode>
            <Character ref="c11" />
          </CharNode>
          <CharNode>
            <Character ref="c12" />
          </CharNode>
          <CharNode>
            <Character ref="c13" />
          </CharNode>
          <CharNode>
            <Character ref="c14" />
          </CharNode>
          <CharNode>
            <Character ref="c15" />
          </CharNode>
          <CharNode>
            <Character ref="c16" />
          </CharNode>
          <CharNode>
            <Character ref="c17" />
          </CharNode>
          <CharNode>
            <Character ref="c18" />
          </CharNode>
          <CharNode>
            <Character ref="c19" />
          </CharNode>
          <CharNode>
            <Character ref="c20" />
          </CharNode>
        </Nodes>
      </CharacterTree>
      <CharacterTree id="ct2">
        <Representation>
          <Label>_</Label>
          <Detail>_</Detail>
        </Representation>
        <Nodes>
          <CharNode>
            <Character ref="c1" />
          </CharNode>
          <CharNode>
            <Character ref="c14" />
          </CharNode>
          <CharNode>
            <Character ref="c13" />
          </CharNode>
          <CharNode>
            <Character ref="c11" />
          </CharNode>
          <CharNode>
            <Character ref="c8" />
          </CharNode>
          <CharNode>
            <Character ref="c9" />
          </CharNode>
          <CharNode>
            <Character ref="c17" />
          </CharNode>
          <CharNode>
            <Character ref="c10" />
          </CharNode>
          <CharNode>
            <Character ref="c12" />
          </CharNode>
          <CharNode>
            <Character ref="c16" />
          </CharNode>
          <CharNode>
            <Character ref="c15" />
          </CharNode>
          <CharNode>
            <Character ref="c20" />
          </CharNode>
          <CharNode>
            <Character ref="c6" />
          </CharNode>
          <CharNode>
            <Character ref="c7" />
          </CharNode>
          <CharNode>
            <Character ref="c18" />
          </CharNode>
          <CharNode>
            <Character ref="c19" />
          </CharNode>
        </Nodes>
      </CharacterTree>
    </CharacterTrees>
    <CodedDescriptions>
      <CodedDescription id="D1">
        <Representation>
          <Label>Agonum (s.str.) marginatum (Linnaeus, 1758)</Label>
          <Detail>_</Detail>
          <AlternativeName>_</AlternativeName>
        </Representation>
        <Scope>
          <TaxonName ref="t1" />
        </Scope>
        <SummaryData>
          <Categorical ref="c10">
            <Ratings>
              <Rating context="ObservationConvenience" rating="Rating3of5" />
            </Ratings>
            <State ref="s27" />
          </Categorical>
          <Categorical ref="c13">
            <Ratings>
              <Rating context="ObservationConvenience" rating="Rating5of5" />
            </Ratings>
            <State ref="s32" />
          </Categorical>
          <Quantitative ref="c1">
            <Ratings>
              <Rating context="ObservationConvenience" rating="Rating5of5" />
            </Ratings>
            <Measure type="Max" value="10.5" />
            <Measure type="Min" value="8.5" />
          </Quantitative>
          <Categorical ref="c6">
            <Ratings>
              <Rating context="ObservationConvenience" rating="Rating2of5" />
            </Ratings>
            <State ref="s4" />
          </Categorical>
          <Quantitative ref="c9">
            <Ratings>
              <Rating context="ObservationConvenience" rating="Rating3of5" />
            </Ratings>
            <Measure type="Max" value="4.0" />
            <Measure type="Min" value="2.0" />
          </Quantitative>
          <Categorical ref="c17">
            <Ratings>
              <Rating context="ObservationConvenience" rating="Rating3of5" />
            </Ratings>
            <State ref="s43" />
          </Categorical>
          <Categorical ref="c7">
            <Ratings>
              <Rating context="ObservationConvenience" rating="Rating1of5" />
            </Ratings>
            <State ref="s7" />
          </Categorical>
          <Categorical ref="c14">
            <Ratings>
              <Rating context="ObservationConvenience" rating="Rating5of5" />
            </Ratings>
            <State ref="s34" />
          </Categorical>
          <Categorical ref="c8">
            <Ratings>
              <Rating context="ObservationConvenience" rating="Rating3of5" />
            </Ratings>
            <State ref="s25" />
          </Categorical>
          <Categorical ref="c12">
            <Ratings>
              <Rating context="ObservationConvenience" rating="Rating3of5" />
            </Ratings>
            <State ref="s31" />
          </Categorical>
          <Categorical ref="c11">
            <Ratings>
              <Rating context="ObservationConvenience" rating="Rating4of5" />
            </Ratings>
            <State ref="s28" />
          </Categorical>
          <Categorical ref="c15">
            <Ratings>
              <Rating context="ObservationConvenience" rating="Rating3of5" />
            </Ratings>
            <State ref="s38" />
          </Categorical>
          <Categorical ref="c16">
            <Ratings>
              <Rating context="ObservationConvenience" rating="Rating3of5" />
            </Ratings>
            <State ref="s52" />
            <State ref="s39" />
          </Categorical>
          <Categorical ref="c19">
            <Ratings>
              <Rating context="ObservationConvenience" rating="Rating3of5" />
            </Ratings>
            <State ref="s46" />
          </Categorical>
          <Categorical ref="c20">
            <Ratings>
              <Rating context="ObservationConvenience" rating="Rating3of5" />
            </Ratings>
            <Status code="DataUnavailable" />
          </Categorical>
          <Categorical ref="c18">
            <Ratings>
              <Rating context="ObservationConvenience" rating="Rating3of5" />
            </Ratings>
            <State ref="s45" />
          </Categorical>
        </SummaryData>
      </CodedDescription>
      <CodedDescription id="D2">
        <Representation>
          <Label>Agonum (s.str.) mesostictum (Bates, 1889)</Label>
          <Detail>_</Detail>
          <AlternativeName>_</AlternativeName>
        </Representation>
        <Scope>
          <TaxonName ref="t2" />
        </Scope>
        <SummaryData>
          <Categorical ref="c10">
            <Ratings>
              <Rating context="ObservationConvenience" rating="Rating3of5" />
            </Ratings>
            <State ref="s27" />
          </Categorical>
          <Categorical ref="c13">
            <Ratings>
              <Rating context="ObservationConvenience" rating="Rating5of5" />
            </Ratings>
            <State ref="s32" />
          </Categorical>
          <Quantitative ref="c1">
            <Ratings>
              <Rating context="ObservationConvenience" rating="Rating5of5" />
            </Ratings>
            <Measure type="Max" value="8.0" />
            <Measure type="Min" value="6.0" />
          </Quantitative>
          <Categorical ref="c6">
            <Ratings>
              <Rating context="ObservationConvenience" rating="Rating2of5" />
            </Ratings>
            <State ref="s5" />
            <State ref="s6" />
          </Categorical>
          <Quantitative ref="c9">
            <Ratings>
              <Rating context="ObservationConvenience" rating="Rating3of5" />
            </Ratings>
            <Measure type="Max" value="4.0" />
            <Measure type="Min" value="2.0" />
          </Quantitative>
          <Categorical ref="c17">
            <Ratings>
              <Rating context="ObservationConvenience" rating="Rating3of5" />
            </Ratings>
            <State ref="s43" />
          </Categorical>
          <Categorical ref="c7">
            <Ratings>
              <Rating context="ObservationConvenience" rating="Rating1of5" />
            </Ratings>
            <State ref="s9" />
          </Categorical>
          <Categorical ref="c14">
            <Ratings>
              <Rating context="ObservationConvenience" rating="Rating5of5" />
            </Ratings>
            <State ref="s34" />
          </Categorical>
          <Categorical ref="c8">
            <Ratings>
              <Rating context="ObservationConvenience" rating="Rating3of5" />
            </Ratings>
            <State ref="s22" />
            <State ref="s23" />
          </Categorical>
          <Categorical ref="c12">
            <Ratings>
              <Rating context="ObservationConvenience" rating="Rating3of5" />
            </Ratings>
            <State ref="s31" />
          </Categorical>
          <Categorical ref="c11">
            <Ratings>
              <Rating context="ObservationConvenience" rating="Rating4of5" />
            </Ratings>
            <State ref="s28" />
          </Categorical>
          <Categorical ref="c15">
            <Ratings>
              <Rating context="ObservationConvenience" rating="Rating3of5" />
            </Ratings>
            <State ref="s37" />
          </Categorical>
          <Categorical ref="c16">
            <Ratings>
              <Rating context="ObservationConvenience" rating="Rating3of5" />
            </Ratings>
            <State ref="s40" />
          </Categorical>
          <Categorical ref="c19">
            <Ratings>
              <Rating context="ObservationConvenience" rating="Rating3of5" />
            </Ratings>
            <State ref="s46" />
          </Categorical>
          <Categorical ref="c20">
            <Ratings>
              <Rating context="ObservationConvenience" rating="Rating3of5" />
            </Ratings>
            <Status code="DataUnavailable" />
          </Categorical>
          <Categorical ref="c18">
            <Ratings>
              <Rating context="ObservationConvenience" rating="Rating3of5" />
            </Ratings>
            <State ref="s45" />
          </Categorical>
        </SummaryData>
      </CodedDescription>
      <CodedDescription id="D4">
        <Representation>
          <Label>Agonum (s.str.) monachum syriacum Schmidt, 2009</Label>
          <Detail>_</Detail>
          <AlternativeName>_</AlternativeName>
        </Representation>
        <Scope>
          <TaxonName ref="t4" />
        </Scope>
        <SummaryData>
          <Categorical ref="c10">
            <Ratings>
              <Rating context="ObservationConvenience" rating="Rating3of5" />
            </Ratings>
            <State ref="s27" />
          </Categorical>
          <Categorical ref="c13">
            <Ratings>
              <Rating context="ObservationConvenience" rating="Rating5of5" />
            </Ratings>
            <State ref="s32" />
          </Categorical>
          <Quantitative ref="c1">
            <Ratings>
              <Rating context="ObservationConvenience" rating="Rating5of5" />
            </Ratings>
            <Measure type="Max" value="9.0" />
            <Measure type="Min" value="8.5" />
          </Quantitative>
          <Categorical ref="c6">
            <Ratings>
              <Rating context="ObservationConvenience" rating="Rating2of5" />
            </Ratings>
            <State ref="s5" />
          </Categorical>
          <Quantitative ref="c9">
            <Ratings>
              <Rating context="ObservationConvenience" rating="Rating3of5" />
            </Ratings>
            <Measure type="Max" value="4.0" />
            <Measure type="Min" value="2.0" />
          </Quantitative>
          <Categorical ref="c17">
            <Ratings>
              <Rating context="ObservationConvenience" rating="Rating3of5" />
            </Ratings>
            <State ref="s43" />
          </Categorical>
          <Categorical ref="c7">
            <Ratings>
              <Rating context="ObservationConvenience" rating="Rating1of5" />
            </Ratings>
            <State ref="s9" />
          </Categorical>
          <Categorical ref="c14">
            <Ratings>
              <Rating context="ObservationConvenience" rating="Rating5of5" />
            </Ratings>
            <State ref="s34" />
          </Categorical>
          <Categorical ref="c8">
            <Ratings>
              <Rating context="ObservationConvenience" rating="Rating3of5" />
            </Ratings>
            <State ref="s22" />
            <State ref="s23" />
          </Categorical>
          <Categorical ref="c12">
            <Ratings>
              <Rating context="ObservationConvenience" rating="Rating3of5" />
            </Ratings>
            <State ref="s31" />
          </Categorical>
          <Categorical ref="c11">
            <Ratings>
              <Rating context="ObservationConvenience" rating="Rating4of5" />
            </Ratings>
            <State ref="s28" />
          </Categorical>
          <Categorical ref="c15">
            <Ratings>
              <Rating context="ObservationConvenience" rating="Rating3of5" />
            </Ratings>
            <State ref="s37" />
          </Categorical>
          <Categorical ref="c16">
            <Ratings>
              <Rating context="ObservationConvenience" rating="Rating3of5" />
            </Ratings>
            <State ref="s41" />
          </Categorical>
          <Categorical ref="c19">
            <Ratings>
              <Rating context="ObservationConvenience" rating="Rating3of5" />
            </Ratings>
            <State ref="s46" />
          </Categorical>
          <Categorical ref="c20">
            <Ratings>
              <Rating context="ObservationConvenience" rating="Rating3of5" />
            </Ratings>
            <Status code="DataUnavailable" />
          </Categorical>
          <Categorical ref="c18">
            <Ratings>
              <Rating context="ObservationConvenience" rating="Rating3of5" />
            </Ratings>
            <State ref="s44" />
          </Categorical>
        </SummaryData>
      </CodedDescription>
      <CodedDescription id="D5">
        <Representation>
          <Label>Agonum (s.str.) nigrum Dejean, 1828</Label>
          <Detail>_</Detail>
          <AlternativeName>_</AlternativeName>
        </Representation>
        <Scope>
          <TaxonName ref="t5" />
        </Scope>
        <SummaryData>
          <Categorical ref="c10">
            <Ratings>
              <Rating context="ObservationConvenience" rating="Rating3of5" />
            </Ratings>
            <State ref="s27" />
          </Categorical>
          <Categorical ref="c13">
            <Ratings>
              <Rating context="ObservationConvenience" rating="Rating5of5" />
            </Ratings>
            <State ref="s32" />
          </Categorical>
          <Quantitative ref="c1">
            <Ratings>
              <Rating context="ObservationConvenience" rating="Rating5of5" />
            </Ratings>
            <Measure type="Max" value="8.5" />
            <Measure type="Min" value="7.0" />
          </Quantitative>
          <Categorical ref="c6">
            <Ratings>
              <Rating context="ObservationConvenience" rating="Rating2of5" />
            </Ratings>
            <State ref="s6" />
          </Categorical>
          <Quantitative ref="c9">
            <Ratings>
              <Rating context="ObservationConvenience" rating="Rating3of5" />
            </Ratings>
            <Measure type="Max" value="4.0" />
            <Measure type="Min" value="2.0" />
          </Quantitative>
          <Categorical ref="c17">
            <Ratings>
              <Rating context="ObservationConvenience" rating="Rating3of5" />
            </Ratings>
            <State ref="s43" />
          </Categorical>
          <Categorical ref="c7">
            <Ratings>
              <Rating context="ObservationConvenience" rating="Rating1of5" />
            </Ratings>
            <State ref="s9" />
          </Categorical>
          <Categorical ref="c14">
            <Ratings>
              <Rating context="ObservationConvenience" rating="Rating5of5" />
            </Ratings>
            <State ref="s34" />
          </Categorical>
          <Categorical ref="c8">
            <Ratings>
              <Rating context="ObservationConvenience" rating="Rating3of5" />
            </Ratings>
            <State ref="s22" />
            <State ref="s23" />
          </Categorical>
          <Categorical ref="c12">
            <Ratings>
              <Rating context="ObservationConvenience" rating="Rating3of5" />
            </Ratings>
            <State ref="s31" />
          </Categorical>
          <Categorical ref="c11">
            <Ratings>
              <Rating context="ObservationConvenience" rating="Rating4of5" />
            </Ratings>
            <State ref="s28" />
          </Categorical>
          <Categorical ref="c15">
            <Ratings>
              <Rating context="ObservationConvenience" rating="Rating3of5" />
            </Ratings>
            <State ref="s38" />
          </Categorical>
          <Categorical ref="c16">
            <Ratings>
              <Rating context="ObservationConvenience" rating="Rating3of5" />
            </Ratings>
            <State ref="s39" />
          </Categorical>
          <Categorical ref="c19">
            <Ratings>
              <Rating context="ObservationConvenience" rating="Rating3of5" />
            </Ratings>
            <State ref="s46" />
          </Categorical>
          <Categorical ref="c20">
            <Ratings>
              <Rating context="ObservationConvenience" rating="Rating3of5" />
            </Ratings>
            <Status code="DataUnavailable" />
          </Categorical>
          <Categorical ref="c18">
            <Ratings>
              <Rating context="ObservationConvenience" rating="Rating3of5" />
            </Ratings>
            <State ref="s44" />
            <State ref="s45" />
          </Categorical>
        </SummaryData>
      </CodedDescription>
      <CodedDescription id="D6">
        <Representation>
          <Label>Agonum (s.str.) rugicolle Chaudoir, 1846</Label>
          <Detail>_</Detail>
          <AlternativeName>_</AlternativeName>
        </Representation>
        <Scope>
          <TaxonName ref="t6" />
        </Scope>
        <SummaryData>
          <Categorical ref="c10">
            <Ratings>
              <Rating context="ObservationConvenience" rating="Rating3of5" />
            </Ratings>
            <State ref="s27" />
          </Categorical>
          <Categorical ref="c13">
            <Ratings>
              <Rating context="ObservationConvenience" rating="Rating5of5" />
            </Ratings>
            <State ref="s32" />
          </Categorical>
          <Quantitative ref="c1">
            <Ratings>
              <Rating context="ObservationConvenience" rating="Rating5of5" />
            </Ratings>
            <Measure type="Max" value="11.5" />
            <Measure type="Min" value="8.5" />
          </Quantitative>
          <Categorical ref="c6">
            <Ratings>
              <Rating context="ObservationConvenience" rating="Rating2of5" />
            </Ratings>
            <State ref="s4" />
            <State ref="s5" />
            <State ref="s6" />
          </Categorical>
          <Quantitative ref="c9">
            <Ratings>
              <Rating context="ObservationConvenience" rating="Rating3of5" />
            </Ratings>
            <Measure type="Max" value="4.0" />
            <Measure type="Min" value="2.0" />
          </Quantitative>
          <Categorical ref="c17">
            <Ratings>
              <Rating context="ObservationConvenience" rating="Rating3of5" />
            </Ratings>
            <State ref="s43" />
          </Categorical>
          <Categorical ref="c7">
            <Ratings>
              <Rating context="ObservationConvenience" rating="Rating1of5" />
            </Ratings>
            <State ref="s11" />
            <State ref="s12" />
            <State ref="s9" />
          </Categorical>
          <Categorical ref="c14">
            <Ratings>
              <Rating context="ObservationConvenience" rating="Rating5of5" />
            </Ratings>
            <State ref="s34" />
          </Categorical>
          <Categorical ref="c8">
            <Ratings>
              <Rating context="ObservationConvenience" rating="Rating3of5" />
            </Ratings>
            <State ref="s22" />
            <State ref="s23" />
          </Categorical>
          <Categorical ref="c12">
            <Ratings>
              <Rating context="ObservationConvenience" rating="Rating3of5" />
            </Ratings>
            <State ref="s31" />
          </Categorical>
          <Categorical ref="c11">
            <Ratings>
              <Rating context="ObservationConvenience" rating="Rating4of5" />
            </Ratings>
            <State ref="s28" />
          </Categorical>
          <Categorical ref="c15">
            <Ratings>
              <Rating context="ObservationConvenience" rating="Rating3of5" />
            </Ratings>
            <State ref="s37" />
          </Categorical>
          <Categorical ref="c16">
            <Ratings>
              <Rating context="ObservationConvenience" rating="Rating3of5" />
            </Ratings>
            <State ref="s52" />
          </Categorical>
          <Categorical ref="c19">
            <Ratings>
              <Rating context="ObservationConvenience" rating="Rating3of5" />
            </Ratings>
            <State ref="s46" />
          </Categorical>
          <Categorical ref="c20">
            <Ratings>
              <Rating context="ObservationConvenience" rating="Rating3of5" />
            </Ratings>
            <Status code="DataUnavailable" />
          </Categorical>
          <Categorical ref="c18">
            <Ratings>
              <Rating context="ObservationConvenience" rating="Rating3of5" />
            </Ratings>
            <State ref="s44" />
          </Categorical>
        </SummaryData>
      </CodedDescription>
      <CodedDescription id="D8">
        <Representation>
          <Label>Agonum (s.str.) sordidum Dejean, 1828</Label>
          <Detail>_</Detail>
          <AlternativeName>_</AlternativeName>
        </Representation>
        <Scope>
          <TaxonName ref="t8" />
        </Scope>
        <SummaryData>
          <Categorical ref="c10">
            <Ratings>
              <Rating context="ObservationConvenience" rating="Rating3of5" />
            </Ratings>
            <State ref="s27" />
          </Categorical>
          <Categorical ref="c13">
            <Ratings>
              <Rating context="ObservationConvenience" rating="Rating5of5" />
            </Ratings>
            <State ref="s32" />
          </Categorical>
          <Quantitative ref="c1">
            <Ratings>
              <Rating context="ObservationConvenience" rating="Rating5of5" />
            </Ratings>
            <Measure type="Max" value="9.5" />
            <Measure type="Min" value="7.0" />
          </Quantitative>
          <Categorical ref="c6">
            <Ratings>
              <Rating context="ObservationConvenience" rating="Rating2of5" />
            </Ratings>
            <State ref="s6" />
          </Categorical>
          <Quantitative ref="c9">
            <Ratings>
              <Rating context="ObservationConvenience" rating="Rating3of5" />
            </Ratings>
            <Measure type="Max" value="4.0" />
            <Measure type="Min" value="2.0" />
          </Quantitative>
          <Categorical ref="c17">
            <Ratings>
              <Rating context="ObservationConvenience" rating="Rating3of5" />
            </Ratings>
            <State ref="s43" />
          </Categorical>
          <Categorical ref="c7">
            <Ratings>
              <Rating context="ObservationConvenience" rating="Rating1of5" />
            </Ratings>
            <State ref="s21" />
          </Categorical>
          <Categorical ref="c14">
            <Ratings>
              <Rating context="ObservationConvenience" rating="Rating5of5" />
            </Ratings>
            <State ref="s34" />
          </Categorical>
          <Categorical ref="c8">
            <Ratings>
              <Rating context="ObservationConvenience" rating="Rating3of5" />
            </Ratings>
            <State ref="s24" />
            <State ref="s25" />
          </Categorical>
          <Categorical ref="c12">
            <Ratings>
              <Rating context="ObservationConvenience" rating="Rating3of5" />
            </Ratings>
            <State ref="s31" />
          </Categorical>
          <Categorical ref="c11">
            <Ratings>
              <Rating context="ObservationConvenience" rating="Rating4of5" />
            </Ratings>
            <State ref="s28" />
          </Categorical>
          <Categorical ref="c15">
            <Ratings>
              <Rating context="ObservationConvenience" rating="Rating3of5" />
            </Ratings>
            <State ref="s38" />
          </Categorical>
          <Categorical ref="c16">
            <Ratings>
              <Rating context="ObservationConvenience" rating="Rating3of5" />
            </Ratings>
            <State ref="s39" />
            <State ref="s52" />
          </Categorical>
          <Categorical ref="c19">
            <Ratings>
              <Rating context="ObservationConvenience" rating="Rating3of5" />
            </Ratings>
            <State ref="s46" />
          </Categorical>
          <Categorical ref="c20">
            <Ratings>
              <Rating context="ObservationConvenience" rating="Rating3of5" />
            </Ratings>
            <Status code="DataUnavailable" />
          </Categorical>
          <Categorical ref="c18">
            <Ratings>
              <Rating context="ObservationConvenience" rating="Rating3of5" />
            </Ratings>
            <State ref="s44" />
          </Categorical>
        </SummaryData>
      </CodedDescription>
      <CodedDescription id="D9">
        <Representation>
          <Label>Agonum (Olisares) viridicupreum (Goeze, 1777)</Label>
          <Detail>_</Detail>
          <AlternativeName>_</AlternativeName>
        </Representation>
        <Scope>
          <TaxonName ref="t9" />
        </Scope>
        <SummaryData>
          <Categorical ref="c10">
            <Ratings>
              <Rating context="ObservationConvenience" rating="Rating3of5" />
            </Ratings>
            <State ref="s27" />
          </Categorical>
          <Categorical ref="c13">
            <Ratings>
              <Rating context="ObservationConvenience" rating="Rating5of5" />
            </Ratings>
            <State ref="s32" />
          </Categorical>
          <Quantitative ref="c1">
            <Ratings>
              <Rating context="ObservationConvenience" rating="Rating5of5" />
            </Ratings>
            <Measure type="Max" value="10.0" />
            <Measure type="Min" value="8.0" />
          </Quantitative>
          <Categorical ref="c6">
            <Ratings>
              <Rating context="ObservationConvenience" rating="Rating2of5" />
            </Ratings>
            <State ref="s4" />
          </Categorical>
          <Quantitative ref="c9">
            <Ratings>
              <Rating context="ObservationConvenience" rating="Rating3of5" />
            </Ratings>
            <Measure type="Max" value="7.0" />
            <Measure type="Min" value="5.0" />
          </Quantitative>
          <Categorical ref="c17">
            <Ratings>
              <Rating context="ObservationConvenience" rating="Rating3of5" />
            </Ratings>
            <State ref="s43" />
          </Categorical>
          <Categorical ref="c7">
            <Ratings>
              <Rating context="ObservationConvenience" rating="Rating1of5" />
            </Ratings>
            <State ref="s14" />
            <State ref="s11" />
          </Categorical>
          <Categorical ref="c14">
            <Ratings>
              <Rating context="ObservationConvenience" rating="Rating5of5" />
            </Ratings>
            <State ref="s34" />
          </Categorical>
          <Categorical ref="c8">
            <Ratings>
              <Rating context="ObservationConvenience" rating="Rating3of5" />
            </Ratings>
            <State ref="s22" />
            <State ref="s23" />
          </Categorical>
          <Categorical ref="c12">
            <Ratings>
              <Rating context="ObservationConvenience" rating="Rating3of5" />
            </Ratings>
            <State ref="s31" />
          </Categorical>
          <Categorical ref="c11">
            <Ratings>
              <Rating context="ObservationConvenience" rating="Rating4of5" />
            </Ratings>
            <State ref="s28" />
          </Categorical>
          <Categorical ref="c15">
            <Ratings>
              <Rating context="ObservationConvenience" rating="Rating3of5" />
            </Ratings>
            <State ref="s37" />
          </Categorical>
          <Categorical ref="c16">
            <Ratings>
              <Rating context="ObservationConvenience" rating="Rating3of5" />
            </Ratings>
            <State ref="s39" />
            <State ref="s52" />
          </Categorical>
          <Categorical ref="c19">
            <Ratings>
              <Rating context="ObservationConvenience" rating="Rating3of5" />
            </Ratings>
            <State ref="s46" />
          </Categorical>
          <Categorical ref="c20">
            <Ratings>
              <Rating context="ObservationConvenience" rating="Rating3of5" />
            </Ratings>
            <Status code="DataUnavailable" />
          </Categorical>
          <Categorical ref="c18">
            <Ratings>
              <Rating context="ObservationConvenience" rating="Rating3of5" />
            </Ratings>
            <State ref="s45" />
          </Categorical>
        </SummaryData>
      </CodedDescription>
      <CodedDescription id="D10">
        <Representation>
          <Label>Anchomenus alcedo Schmidt, 2014</Label>
          <Detail>_</Detail>
          <AlternativeName>_</AlternativeName>
        </Representation>
        <Scope>
          <TaxonName ref="t10" />
        </Scope>
        <SummaryData>
          <Categorical ref="c10">
            <Ratings>
              <Rating context="ObservationConvenience" rating="Rating3of5" />
            </Ratings>
            <State ref="s27" />
          </Categorical>
          <Categorical ref="c13">
            <Ratings>
              <Rating context="ObservationConvenience" rating="Rating5of5" />
            </Ratings>
            <State ref="s32" />
          </Categorical>
          <Quantitative ref="c1">
            <Ratings>
              <Rating context="ObservationConvenience" rating="Rating5of5" />
            </Ratings>
            <Measure type="Max" value="10.5" />
            <Measure type="Min" value="9.0" />
          </Quantitative>
          <Categorical ref="c6">
            <Ratings>
              <Rating context="ObservationConvenience" rating="Rating2of5" />
            </Ratings>
            <State ref="s4" />
          </Categorical>
          <Quantitative ref="c9">
            <Ratings>
              <Rating context="ObservationConvenience" rating="Rating3of5" />
            </Ratings>
            <Measure type="Max" value="4.0" />
            <Measure type="Min" value="3.0" />
          </Quantitative>
          <Categorical ref="c17">
            <Ratings>
              <Rating context="ObservationConvenience" rating="Rating3of5" />
            </Ratings>
            <State ref="s42" />
          </Categorical>
          <Categorical ref="c7">
            <Ratings>
              <Rating context="ObservationConvenience" rating="Rating1of5" />
            </Ratings>
            <State ref="s20" />
          </Categorical>
          <Categorical ref="c14">
            <Ratings>
              <Rating context="ObservationConvenience" rating="Rating5of5" />
            </Ratings>
            <State ref="s35" />
          </Categorical>
          <Categorical ref="c8">
            <Ratings>
              <Rating context="ObservationConvenience" rating="Rating3of5" />
            </Ratings>
            <State ref="s25" />
          </Categorical>
          <Categorical ref="c12">
            <Ratings>
              <Rating context="ObservationConvenience" rating="Rating3of5" />
            </Ratings>
            <State ref="s31" />
          </Categorical>
          <Categorical ref="c11">
            <Ratings>
              <Rating context="ObservationConvenience" rating="Rating4of5" />
            </Ratings>
            <State ref="s28" />
          </Categorical>
          <Categorical ref="c15">
            <Ratings>
              <Rating context="ObservationConvenience" rating="Rating3of5" />
            </Ratings>
            <State ref="s36" />
          </Categorical>
          <Categorical ref="c16">
            <Ratings>
              <Rating context="ObservationConvenience" rating="Rating3of5" />
            </Ratings>
            <State ref="s39" />
            <State ref="s52" />
          </Categorical>
          <Categorical ref="c19">
            <Ratings>
              <Rating context="ObservationConvenience" rating="Rating3of5" />
            </Ratings>
            <State ref="s46" />
          </Categorical>
          <Categorical ref="c20">
            <Ratings>
              <Rating context="ObservationConvenience" rating="Rating3of5" />
            </Ratings>
            <Status code="DataUnavailable" />
          </Categorical>
          <Categorical ref="c18">
            <Ratings>
              <Rating context="ObservationConvenience" rating="Rating3of5" />
            </Ratings>
            <State ref="s45" />
          </Categorical>
        </SummaryData>
      </CodedDescription>
      <CodedDescription id="D11">
        <Representation>
          <Label>Anchomenus bellus Schmidt, 2014</Label>
          <Detail>_</Detail>
          <AlternativeName>_</AlternativeName>
        </Representation>
        <Scope>
          <TaxonName ref="t11" />
        </Scope>
        <SummaryData>
          <Categorical ref="c10">
            <Ratings>
              <Rating context="ObservationConvenience" rating="Rating3of5" />
            </Ratings>
            <State ref="s27" />
          </Categorical>
          <Categorical ref="c13">
            <Ratings>
              <Rating context="ObservationConvenience" rating="Rating5of5" />
            </Ratings>
            <State ref="s32" />
          </Categorical>
          <Quantitative ref="c1">
            <Ratings>
              <Rating context="ObservationConvenience" rating="Rating5of5" />
            </Ratings>
            <Measure type="Max" value="10.3" />
            <Measure type="Min" value="8.7" />
          </Quantitative>
          <Categorical ref="c6">
            <Ratings>
              <Rating context="ObservationConvenience" rating="Rating2of5" />
            </Ratings>
            <State ref="s4" />
          </Categorical>
          <Quantitative ref="c9">
            <Ratings>
              <Rating context="ObservationConvenience" rating="Rating3of5" />
            </Ratings>
            <Measure type="Max" value="4.0" />
            <Measure type="Min" value="3.0" />
          </Quantitative>
          <Categorical ref="c17">
            <Ratings>
              <Rating context="ObservationConvenience" rating="Rating3of5" />
            </Ratings>
            <State ref="s43" />
          </Categorical>
          <Categorical ref="c7">
            <Ratings>
              <Rating context="ObservationConvenience" rating="Rating1of5" />
            </Ratings>
            <State ref="s20" />
          </Categorical>
          <Categorical ref="c14">
            <Ratings>
              <Rating context="ObservationConvenience" rating="Rating5of5" />
            </Ratings>
            <State ref="s35" />
          </Categorical>
          <Categorical ref="c8">
            <Ratings>
              <Rating context="ObservationConvenience" rating="Rating3of5" />
            </Ratings>
            <State ref="s25" />
          </Categorical>
          <Categorical ref="c12">
            <Ratings>
              <Rating context="ObservationConvenience" rating="Rating3of5" />
            </Ratings>
            <State ref="s31" />
          </Categorical>
          <Categorical ref="c11">
            <Ratings>
              <Rating context="ObservationConvenience" rating="Rating4of5" />
            </Ratings>
            <State ref="s28" />
          </Categorical>
          <Categorical ref="c15">
            <Ratings>
              <Rating context="ObservationConvenience" rating="Rating3of5" />
            </Ratings>
            <State ref="s36" />
          </Categorical>
          <Categorical ref="c16">
            <Ratings>
              <Rating context="ObservationConvenience" rating="Rating3of5" />
            </Ratings>
            <State ref="s40" />
            <State ref="s39" />
          </Categorical>
          <Categorical ref="c19">
            <Ratings>
              <Rating context="ObservationConvenience" rating="Rating3of5" />
            </Ratings>
            <State ref="s46" />
          </Categorical>
          <Categorical ref="c20">
            <Ratings>
              <Rating context="ObservationConvenience" rating="Rating3of5" />
            </Ratings>
            <Status code="DataUnavailable" />
          </Categorical>
          <Categorical ref="c18">
            <Ratings>
              <Rating context="ObservationConvenience" rating="Rating3of5" />
            </Ratings>
            <State ref="s45" />
          </Categorical>
        </SummaryData>
      </CodedDescription>
      <CodedDescription id="D12">
        <Representation>
          <Label>Anchomenus dorsalis infuscatus Chevrolat, 1854</Label>
          <Detail>_</Detail>
          <AlternativeName>_</AlternativeName>
        </Representation>
        <Scope>
          <TaxonName ref="t12" />
        </Scope>
        <SummaryData>
          <Categorical ref="c10">
            <Ratings>
              <Rating context="ObservationConvenience" rating="Rating3of5" />
            </Ratings>
            <State ref="s27" />
          </Categorical>
          <Categorical ref="c13">
            <Ratings>
              <Rating context="ObservationConvenience" rating="Rating5of5" />
            </Ratings>
            <State ref="s32" />
          </Categorical>
          <Quantitative ref="c1">
            <Ratings>
              <Rating context="ObservationConvenience" rating="Rating5of5" />
            </Ratings>
            <Measure type="Max" value="7.0" />
            <Measure type="Min" value="5.0" />
          </Quantitative>
          <Categorical ref="c6">
            <Ratings>
              <Rating context="ObservationConvenience" rating="Rating2of5" />
            </Ratings>
            <State ref="s4" />
          </Categorical>
          <Quantitative ref="c9">
            <Ratings>
              <Rating context="ObservationConvenience" rating="Rating3of5" />
            </Ratings>
            <Measure type="Max" value="4.0" />
            <Measure type="Min" value="3.0" />
          </Quantitative>
          <Categorical ref="c17">
            <Ratings>
              <Rating context="ObservationConvenience" rating="Rating3of5" />
            </Ratings>
            <State ref="s43" />
          </Categorical>
          <Categorical ref="c7">
            <Ratings>
              <Rating context="ObservationConvenience" rating="Rating1of5" />
            </Ratings>
            <State ref="s19" />
          </Categorical>
          <Categorical ref="c14">
            <Ratings>
              <Rating context="ObservationConvenience" rating="Rating5of5" />
            </Ratings>
            <State ref="s35" />
          </Categorical>
          <Categorical ref="c8">
            <Ratings>
              <Rating context="ObservationConvenience" rating="Rating3of5" />
            </Ratings>
            <State ref="s25" />
          </Categorical>
          <Categorical ref="c12">
            <Ratings>
              <Rating context="ObservationConvenience" rating="Rating3of5" />
            </Ratings>
            <State ref="s31" />
          </Categorical>
          <Categorical ref="c11">
            <Ratings>
              <Rating context="ObservationConvenience" rating="Rating4of5" />
            </Ratings>
            <State ref="s28" />
          </Categorical>
          <Categorical ref="c15">
            <Ratings>
              <Rating context="ObservationConvenience" rating="Rating3of5" />
            </Ratings>
            <State ref="s36" />
          </Categorical>
          <Categorical ref="c16">
            <Ratings>
              <Rating context="ObservationConvenience" rating="Rating3of5" />
            </Ratings>
            <State ref="s40" />
            <State ref="s41" />
          </Categorical>
          <Categorical ref="c19">
            <Ratings>
              <Rating context="ObservationConvenience" rating="Rating3of5" />
            </Ratings>
            <State ref="s46" />
          </Categorical>
          <Categorical ref="c20">
            <Ratings>
              <Rating context="ObservationConvenience" rating="Rating3of5" />
            </Ratings>
            <Status code="DataUnavailable" />
          </Categorical>
          <Categorical ref="c18">
            <Ratings>
              <Rating context="ObservationConvenience" rating="Rating3of5" />
            </Ratings>
            <State ref="s45" />
          </Categorical>
        </SummaryData>
      </CodedDescription>
      <CodedDescription id="D13">
        <Representation>
          <Label>Atranus ruficollis (Gautier des Cottes, 1858)</Label>
          <Detail>_</Detail>
          <AlternativeName>_</AlternativeName>
        </Representation>
        <Scope>
          <TaxonName ref="t13" />
        </Scope>
        <SummaryData>
          <Categorical ref="c10">
            <Ratings>
              <Rating context="ObservationConvenience" rating="Rating3of5" />
            </Ratings>
            <State ref="s27" />
          </Categorical>
          <Categorical ref="c13">
            <Ratings>
              <Rating context="ObservationConvenience" rating="Rating5of5" />
            </Ratings>
            <State ref="s33" />
          </Categorical>
          <Quantitative ref="c1">
            <Ratings>
              <Rating context="ObservationConvenience" rating="Rating5of5" />
            </Ratings>
            <Measure type="Max" value="8.0" />
            <Measure type="Min" value="5.5" />
          </Quantitative>
          <Categorical ref="c6">
            <Ratings>
              <Rating context="ObservationConvenience" rating="Rating2of5" />
            </Ratings>
            <State ref="s6" />
          </Categorical>
          <Quantitative ref="c9">
            <Ratings>
              <Rating context="ObservationConvenience" rating="Rating3of5" />
            </Ratings>
            <Measure type="Max" value="4.0" />
            <Measure type="Min" value="2.0" />
          </Quantitative>
          <Categorical ref="c17">
            <Ratings>
              <Rating context="ObservationConvenience" rating="Rating3of5" />
            </Ratings>
            <State ref="s43" />
          </Categorical>
          <Categorical ref="c7">
            <Ratings>
              <Rating context="ObservationConvenience" rating="Rating1of5" />
            </Ratings>
            <State ref="s17" />
          </Categorical>
          <Categorical ref="c14">
            <Ratings>
              <Rating context="ObservationConvenience" rating="Rating5of5" />
            </Ratings>
            <State ref="s35" />
          </Categorical>
          <Categorical ref="c8">
            <Ratings>
              <Rating context="ObservationConvenience" rating="Rating3of5" />
            </Ratings>
            <State ref="s25" />
          </Categorical>
          <Categorical ref="c12">
            <Ratings>
              <Rating context="ObservationConvenience" rating="Rating3of5" />
            </Ratings>
            <State ref="s31" />
          </Categorical>
          <Categorical ref="c11">
            <Ratings>
              <Rating context="ObservationConvenience" rating="Rating4of5" />
            </Ratings>
            <State ref="s28" />
          </Categorical>
          <Categorical ref="c15">
            <Ratings>
              <Rating context="ObservationConvenience" rating="Rating3of5" />
            </Ratings>
            <State ref="s36" />
          </Categorical>
          <Categorical ref="c16">
            <Ratings>
              <Rating context="ObservationConvenience" rating="Rating3of5" />
            </Ratings>
            <State ref="s41" />
          </Categorical>
          <Categorical ref="c19">
            <Ratings>
              <Rating context="ObservationConvenience" rating="Rating3of5" />
            </Ratings>
            <State ref="s46" />
          </Categorical>
          <Categorical ref="c20">
            <Ratings>
              <Rating context="ObservationConvenience" rating="Rating3of5" />
            </Ratings>
            <Status code="DataUnavailable" />
          </Categorical>
          <Categorical ref="c18">
            <Ratings>
              <Rating context="ObservationConvenience" rating="Rating3of5" />
            </Ratings>
            <State ref="s45" />
          </Categorical>
        </SummaryData>
      </CodedDescription>
      <CodedDescription id="D14">
        <Representation>
          <Label>Olisthopus fuscatus Dejean, 1828</Label>
          <Detail>_</Detail>
          <AlternativeName>_</AlternativeName>
        </Representation>
        <Scope>
          <TaxonName ref="t14" />
        </Scope>
        <SummaryData>
          <Categorical ref="c10">
            <Ratings>
              <Rating context="ObservationConvenience" rating="Rating3of5" />
            </Ratings>
            <State ref="s26" />
          </Categorical>
          <Categorical ref="c13">
            <Ratings>
              <Rating context="ObservationConvenience" rating="Rating5of5" />
            </Ratings>
            <State ref="s32" />
          </Categorical>
          <Quantitative ref="c1">
            <Ratings>
              <Rating context="ObservationConvenience" rating="Rating5of5" />
            </Ratings>
            <Measure type="Max" value="6.5" />
            <Measure type="Min" value="5.0" />
          </Quantitative>
          <Categorical ref="c6">
            <Ratings>
              <Rating context="ObservationConvenience" rating="Rating2of5" />
            </Ratings>
            <State ref="s4" />
          </Categorical>
          <Quantitative ref="c9">
            <Ratings>
              <Rating context="ObservationConvenience" rating="Rating3of5" />
            </Ratings>
            <Measure type="Max" value="4.0" />
            <Measure type="Min" value="2.0" />
          </Quantitative>
          <Categorical ref="c17">
            <Ratings>
              <Rating context="ObservationConvenience" rating="Rating3of5" />
            </Ratings>
            <State ref="s43" />
          </Categorical>
          <Categorical ref="c7">
            <Ratings>
              <Rating context="ObservationConvenience" rating="Rating1of5" />
            </Ratings>
            <State ref="s18" />
          </Categorical>
          <Categorical ref="c14">
            <Ratings>
              <Rating context="ObservationConvenience" rating="Rating5of5" />
            </Ratings>
            <State ref="s34" />
          </Categorical>
          <Categorical ref="c8">
            <Ratings>
              <Rating context="ObservationConvenience" rating="Rating3of5" />
            </Ratings>
            <State ref="s25" />
            <State ref="s24" />
          </Categorical>
          <Categorical ref="c12">
            <Ratings>
              <Rating context="ObservationConvenience" rating="Rating3of5" />
            </Ratings>
            <State ref="s30" />
          </Categorical>
          <Categorical ref="c11">
            <Ratings>
              <Rating context="ObservationConvenience" rating="Rating4of5" />
            </Ratings>
            <State ref="s29" />
          </Categorical>
          <Categorical ref="c15">
            <Ratings>
              <Rating context="ObservationConvenience" rating="Rating3of5" />
            </Ratings>
            <State ref="s36" />
          </Categorical>
          <Categorical ref="c16">
            <Ratings>
              <Rating context="ObservationConvenience" rating="Rating3of5" />
            </Ratings>
            <State ref="s52" />
            <State ref="s39" />
          </Categorical>
          <Categorical ref="c19">
            <Ratings>
              <Rating context="ObservationConvenience" rating="Rating3of5" />
            </Ratings>
            <State ref="s46" />
          </Categorical>
          <Categorical ref="c20">
            <Ratings>
              <Rating context="ObservationConvenience" rating="Rating3of5" />
            </Ratings>
            <State ref="s48" />
          </Categorical>
          <Categorical ref="c18">
            <Ratings>
              <Rating context="ObservationConvenience" rating="Rating3of5" />
            </Ratings>
            <State ref="s45" />
            <State ref="s44" />
          </Categorical>
        </SummaryData>
      </CodedDescription>
      <CodedDescription id="D15">
        <Representation>
          <Label>Olisthopus glabricollis (Germar, 1817)</Label>
          <Detail>_</Detail>
          <AlternativeName>_</AlternativeName>
        </Representation>
        <Scope>
          <TaxonName ref="t15" />
        </Scope>
        <SummaryData>
          <Categorical ref="c10">
            <Ratings>
              <Rating context="ObservationConvenience" rating="Rating3of5" />
            </Ratings>
            <State ref="s26" />
          </Categorical>
          <Categorical ref="c13">
            <Ratings>
              <Rating context="ObservationConvenience" rating="Rating5of5" />
            </Ratings>
            <State ref="s32" />
          </Categorical>
          <Quantitative ref="c1">
            <Ratings>
              <Rating context="ObservationConvenience" rating="Rating5of5" />
            </Ratings>
            <Measure type="Max" value="6.5" />
            <Measure type="Min" value="5.0" />
          </Quantitative>
          <Categorical ref="c6">
            <Ratings>
              <Rating context="ObservationConvenience" rating="Rating2of5" />
            </Ratings>
            <State ref="s4" />
          </Categorical>
          <Quantitative ref="c9">
            <Ratings>
              <Rating context="ObservationConvenience" rating="Rating3of5" />
            </Ratings>
            <Measure type="Max" value="3.0" />
            <Measure type="Min" value="3.0" />
          </Quantitative>
          <Categorical ref="c17">
            <Ratings>
              <Rating context="ObservationConvenience" rating="Rating3of5" />
            </Ratings>
            <State ref="s43" />
          </Categorical>
          <Categorical ref="c7">
            <Ratings>
              <Rating context="ObservationConvenience" rating="Rating1of5" />
            </Ratings>
            <State ref="s18" />
          </Categorical>
          <Categorical ref="c14">
            <Ratings>
              <Rating context="ObservationConvenience" rating="Rating5of5" />
            </Ratings>
            <State ref="s34" />
          </Categorical>
          <Categorical ref="c8">
            <Ratings>
              <Rating context="ObservationConvenience" rating="Rating3of5" />
            </Ratings>
            <State ref="s25" />
            <State ref="s24" />
          </Categorical>
          <Categorical ref="c12">
            <Ratings>
              <Rating context="ObservationConvenience" rating="Rating3of5" />
            </Ratings>
            <State ref="s30" />
          </Categorical>
          <Categorical ref="c11">
            <Ratings>
              <Rating context="ObservationConvenience" rating="Rating4of5" />
            </Ratings>
            <State ref="s29" />
          </Categorical>
          <Categorical ref="c15">
            <Ratings>
              <Rating context="ObservationConvenience" rating="Rating3of5" />
            </Ratings>
            <State ref="s36" />
          </Categorical>
          <Categorical ref="c16">
            <Ratings>
              <Rating context="ObservationConvenience" rating="Rating3of5" />
            </Ratings>
            <State ref="s39" />
            <State ref="s40" />
          </Categorical>
          <Categorical ref="c19">
            <Ratings>
              <Rating context="ObservationConvenience" rating="Rating3of5" />
            </Ratings>
            <State ref="s46" />
          </Categorical>
          <Categorical ref="c20">
            <Ratings>
              <Rating context="ObservationConvenience" rating="Rating3of5" />
            </Ratings>
            <State ref="s49" />
          </Categorical>
          <Categorical ref="c18">
            <Ratings>
              <Rating context="ObservationConvenience" rating="Rating3of5" />
            </Ratings>
            <State ref="s45" />
          </Categorical>
        </SummaryData>
      </CodedDescription>
      <CodedDescription id="D16">
        <Representation>
          <Label>Orthotrichus cymindoides (Dejean, 1831)</Label>
          <Detail>_</Detail>
          <AlternativeName>_</AlternativeName>
        </Representation>
        <Scope>
          <TaxonName ref="t16" />
        </Scope>
        <SummaryData>
          <Categorical ref="c10">
            <Ratings>
              <Rating context="ObservationConvenience" rating="Rating3of5" />
            </Ratings>
            <State ref="s27" />
          </Categorical>
          <Categorical ref="c13">
            <Ratings>
              <Rating context="ObservationConvenience" rating="Rating5of5" />
            </Ratings>
            <State ref="s33" />
          </Categorical>
          <Quantitative ref="c1">
            <Ratings>
              <Rating context="ObservationConvenience" rating="Rating5of5" />
            </Ratings>
            <Measure type="Max" value="12.0" />
            <Measure type="Min" value="9.0" />
          </Quantitative>
          <Categorical ref="c6">
            <Ratings>
              <Rating context="ObservationConvenience" rating="Rating2of5" />
            </Ratings>
            <State ref="s6" />
          </Categorical>
          <Quantitative ref="c9">
            <Ratings>
              <Rating context="ObservationConvenience" rating="Rating3of5" />
            </Ratings>
            <Status code="DataUnavailable" />
          </Quantitative>
          <Categorical ref="c17">
            <Ratings>
              <Rating context="ObservationConvenience" rating="Rating3of5" />
            </Ratings>
            <State ref="s43" />
          </Categorical>
          <Categorical ref="c7">
            <Ratings>
              <Rating context="ObservationConvenience" rating="Rating1of5" />
            </Ratings>
            <State ref="s15" />
            <State ref="s16" />
          </Categorical>
          <Categorical ref="c14">
            <Ratings>
              <Rating context="ObservationConvenience" rating="Rating5of5" />
            </Ratings>
            <State ref="s34" />
          </Categorical>
          <Categorical ref="c8">
            <Ratings>
              <Rating context="ObservationConvenience" rating="Rating3of5" />
            </Ratings>
            <State ref="s25" />
            <State ref="s24" />
          </Categorical>
          <Categorical ref="c12">
            <Ratings>
              <Rating context="ObservationConvenience" rating="Rating3of5" />
            </Ratings>
            <State ref="s31" />
          </Categorical>
          <Categorical ref="c11">
            <Ratings>
              <Rating context="ObservationConvenience" rating="Rating4of5" />
            </Ratings>
            <State ref="s28" />
          </Categorical>
          <Categorical ref="c15">
            <Ratings>
              <Rating context="ObservationConvenience" rating="Rating3of5" />
            </Ratings>
            <State ref="s38" />
            <State ref="s37" />
          </Categorical>
          <Categorical ref="c16">
            <Ratings>
              <Rating context="ObservationConvenience" rating="Rating3of5" />
            </Ratings>
            <State ref="s52" />
          </Categorical>
          <Categorical ref="c19">
            <Ratings>
              <Rating context="ObservationConvenience" rating="Rating3of5" />
            </Ratings>
            <State ref="s47" />
          </Categorical>
          <Categorical ref="c20">
            <Ratings>
              <Rating context="ObservationConvenience" rating="Rating3of5" />
            </Ratings>
            <State ref="s48" />
          </Categorical>
          <Categorical ref="c18">
            <Ratings>
              <Rating context="ObservationConvenience" rating="Rating3of5" />
            </Ratings>
            <State ref="s45" />
          </Categorical>
        </SummaryData>
      </CodedDescription>
    </CodedDescriptions>
    <Agents>
      <Agent id="a11">
        <Representation>
          <Label>Schmidt K</Label>
        </Representation>
      </Agent>
      <Agent id="a10">
        <Representation>
          <Label>Schmidt C</Label>
        </Representation>
      </Agent>
      <Agent id="a13">
        <Representation>
          <Label>Zumstein P</Label>
        </Representation>
      </Agent>
      <Agent id="a12">
        <Representation>
          <Label>Wrase DW</Label>
        </Representation>
      </Agent>
      <Agent id="a1">
        <Representation>
          <Label>Assmann Th</Label>
        </Representation>
      </Agent>
      <Agent id="a2">
        <Representation>
          <Label>Boutaud E</Label>
        </Representation>
      </Agent>
      <Agent id="a3">
        <Representation>
          <Label>Buse J</Label>
        </Representation>
      </Agent>
      <Agent id="a4">
        <Representation>
          <Label>Drees C</Label>
        </Representation>
      </Agent>
      <Agent id="a5">
        <Representation>
          <Label>Friedman AL</Label>
        </Representation>
      </Agent>
      <Agent id="a6">
        <Representation>
          <Label>Harry I</Label>
        </Representation>
      </Agent>
      <Agent id="a7">
        <Representation>
          <Label>Khoury F</Label>
        </Representation>
      </Agent>
      <Agent id="a8">
        <Representation>
          <Label>Orbach E</Label>
        </Representation>
      </Agent>
      <Agent id="a9">
        <Representation>
          <Label>Renan I</Label>
        </Representation>
      </Agent>
    </Agents>
    <MediaObjects>
      <MediaObject id="m13">
        <Representation>
          <Label>default.png</Label>
        </Representation>
        <Type>Image</Type>
        <Source href="https://zenodo.org/api/iiif/v2/1a0d176a-408c-497c-986c-7d937feb0446:65541f91-29ac-4a80-973f-5761d5fdca97:Labrum.png/full/750,/0/default.png" />
      </MediaObject>
      <MediaObject id="m14">
        <Representation>
          <Label>Position of mandibles</Label>
        </Representation>
        <Type>Image</Type>
        <Source href="https://zenodo.org/api/iiif/v2/f22bf592-4b3f-45dc-926e-c10b099a397c:6d7ac91a-9548-4647-aa8f-38100dcb5135:Mandibles.jpg/full/750,/0/default.jpg" />
      </MediaObject>
      <MediaObject id="m21">
        <Representation>
          <Label>default.png</Label>
        </Representation>
        <Type>Image</Type>
        <Source href="https://zenodo.org/api/iiif/v2/17b0f2f1-544a-45e2-879b-f870fecadb43:b89e949b-0678-48c9-af36-944b0d783252:third_elytral_stria_setiferous_punctures.png/full/750,/0/default.png" />
      </MediaObject>
      <MediaObject id="m22">
        <Representation>
          <Label>default.png</Label>
        </Representation>
        <Type>Image</Type>
        <Source href="https://zenodo.org/api/iiif/v2/c0c626bb-8748-4886-83f6-d6222edf688d:59e9e5c9-d9ec-4cf2-b449-fe4b34e1c133:Pronotum_hind_angles.png/full/750,/0/default.png" />
      </MediaObject>
      <MediaObject id="m23">
        <Representation>
          <Label>default.png</Label>
        </Representation>
        <Type>Image</Type>
        <Source href="https://zenodo.org/api/iiif/v2/a54d32c0-a741-4ae7-8e2a-088eaebedee7:953260c1-7bb0-4aeb-8501-6b941a561464:Scapus_with_arrows.png/full/750,/0/default.png" />
      </MediaObject>
      <MediaObject id="m24">
        <Representation>
          <Label>default.png</Label>
        </Representation>
        <Type>Image</Type>
        <Source href="https://zenodo.org/api/iiif/v2/dedfc78e-82e8-4604-a114-662219a02816:3aa0c3aa-f84d-4900-b671-93c976ad2fec:fifth_elytral_interval.png/full/750,/0/default.png" />
      </MediaObject>
      <MediaObject id="m25">
        <Representation>
          <Label>default.png</Label>
        </Representation>
        <Type>Image</Type>
        <Source href="https://zenodo.org/api/iiif/v2/7cb95617-c554-4660-a852-0a2787d23cab:1f678331-52c8-4411-a0be-ca796c7dd331:Elytra_apical_margin.png/full/750,/0/default.png" />
      </MediaObject>
      <MediaObject id="m26">
        <Representation>
          <Label>default.png</Label>
        </Representation>
        <Type>Image</Type>
        <Source href="https://zenodo.org/api/iiif/v2/ffb0515c-69e2-47a9-a080-4db3d07a367a:b31339cc-1611-4ffc-9bc6-c16cbe128223:Agonum_rugicolle_mentum.png/full/750,/0/default.png" />
      </MediaObject>
      <MediaObject id="m27">
        <Representation>
          <Label>default.png</Label>
        </Representation>
        <Type>Image</Type>
        <Source href="https://zenodo.org/api/iiif/v2/34249830-c543-4931-ab71-7f0f73d08471:54276f76-9eac-4ff7-a276-f11e9fa75b5c:Mentum_Olisthopus_glabricollis.png/full/750,/0/default.png" />
      </MediaObject>
      <MediaObject id="m28">
        <Representation>
          <Label>default.png</Label>
        </Representation>
        <Type>Image</Type>
        <Source href="https://zenodo.org/api/iiif/v2/7141fe51-e176-4554-816b-e6d1efb09d82:1ae61a8f-a5b2-47af-950c-4728fbc14c50:Pronotum_in_red.png/full/750,/0/default.png" />
      </MediaObject>
      <MediaObject id="m29">
        <Representation>
          <Label>default.png</Label>
        </Representation>
        <Type>Image</Type>
        <Source href="https://zenodo.org/api/iiif/v2/7141fe51-e176-4554-816b-e6d1efb09d82:1ae61a8f-a5b2-47af-950c-4728fbc14c50:Pronotum_in_red.png/full/750,/0/default.png" />
      </MediaObject>
      <MediaObject id="m30">
        <Representation>
          <Label>default.png</Label>
        </Representation>
        <Type>Image</Type>
        <Source href="https://zenodo.org/api/iiif/v2/7141fe51-e176-4554-816b-e6d1efb09d82:1ae61a8f-a5b2-47af-950c-4728fbc14c50:Pronotum_in_red.png/full/750,/0/default.png" />
      </MediaObject>
      <MediaObject id="m32">
        <Representation>
          <Label>Atranus ruficollis, head</Label>
          <Detail role="Caption">mdb: mandibles
la: labrum</Detail>
        </Representation>
        <Type>Image</Type>
        <Source href="https://zenodo.org/api/iiif/v2/29735446-4ab9-40b9-adc5-007772df508f:eeb0f2cc-3ee6-4ce4-a23c-60b33d4a978d:Fig_30_Atranus_ruficollis.png/full/750,/0/default.png" />
      </MediaObject>
      <MediaObject id="m33">
        <Representation>
          <Label>Agonum marginatum, habitus</Label>
        </Representation>
        <Type>Image</Type>
        <Source href="https://zenodo.org/api/iiif/v2/14902bf8-75ed-4094-8b36-fc6bed52191a:10a6c401-d5b9-4130-aab7-a129f30aba87:Fig_1_Agonum_marginatum.png/full/750,/0/default.png" />
      </MediaObject>
      <MediaObject id="m34">
        <Representation>
          <Label>Agonum mesostictum, habitus</Label>
        </Representation>
        <Type>Image</Type>
        <Source href="https://zenodo.org/api/iiif/v2/7d624955-2e09-452e-9afa-824224353c5c:57e69c95-0808-4ce3-8b85-5cf002c4a56a:Fig_2_Agonum_mesostictum.png/full/750,/0/default.png" />
      </MediaObject>
      <MediaObject id="m35">
        <Representation>
          <Label>Agonum monachum syriacum, habitus</Label>
        </Representation>
        <Type>Image</Type>
        <Source href="https://zenodo.org/api/iiif/v2/de14f20c-62f4-4999-8294-17adc47e4712:4fe1cf82-fe72-40e9-9795-4842a85cbc68:Fig_3_Agonum_monachum_syriacum.png/full/750,/0/default.png" />
      </MediaObject>
      <MediaObject id="m36">
        <Representation>
          <Label>Agonum nigrum, habitus; 5th stria + adj. int. depr</Label>
        </Representation>
        <Type>Image</Type>
        <Source href="https://zenodo.org/api/iiif/v2/bfef6127-b74a-4803-a643-c342b2d0ded1:a4f158be-cd2d-4056-9fe3-969a1743fb4b:Fig_4_Agonum_nigrum.png/full/750,/0/default.png" />
      </MediaObject>
      <MediaObject id="m37">
        <Representation>
          <Label>Agonum rugicolle, habitus</Label>
        </Representation>
        <Type>Image</Type>
        <Source href="https://zenodo.org/api/iiif/v2/026fc909-2f0e-4d24-90e8-55317a7e170e:62d109df-1be0-4943-8ea2-0df3cf2f88ac:Fig_5_Agonum_rugicolle.png/full/750,/0/default.png" />
      </MediaObject>
      <MediaObject id="m38">
        <Representation>
          <Label>Agonum sordidum, habitus</Label>
        </Representation>
        <Type>Image</Type>
        <Source href="https://zenodo.org/api/iiif/v2/691e46d1-e5f3-4a60-a898-a74c78966228:a9b8ecf9-6dbe-4c99-aed9-4e7941030026:Fig_6_Agonum_sordidum.png/full/750,/0/default.png" />
      </MediaObject>
      <MediaObject id="m39">
        <Representation>
          <Label>Anchomenus alcedo, apical part of head</Label>
          <Detail role="Caption">la: labrum
mdb: mandibles</Detail>
        </Representation>
        <Type>Image</Type>
        <Source href="https://zenodo.org/api/iiif/v2/05c9bfc9-b67d-44c4-a70e-b0773464f60b:7f8ad373-616f-44f8-ac24-14c7e72e65cc:Fig_29_Anchomenus_alcedo.png/full/750,/0/default.png" />
      </MediaObject>
      <MediaObject id="m40">
        <Representation>
          <Label>Agonum rugicolle, apical prt of head, mdb: mandibl</Label>
        </Representation>
        <Type>Image</Type>
        <Source href="https://zenodo.org/api/iiif/v2/3357ed12-17a2-4af5-9e4d-dd509eef66a3:8c6cee77-e383-4954-a472-ccd7d79338f1:Fig_28_Agonum_rugicolle.png/full/750,/0/default.png" />
      </MediaObject>
      <MediaObject id="m41">
        <Representation>
          <Label>Olisthopus glabricollis head</Label>
          <Detail role="Caption">la: labrum
mdb: mandible</Detail>
        </Representation>
        <Type>Image</Type>
        <Source href="https://zenodo.org/api/iiif/v2/b75a46ad-b6a6-424a-bb76-4df733066778:21d2c2a2-31af-4e9c-9ce3-55478830da7e:Fig_27_Olisthopus_glabricollis.png/full/750,/0/default.png" />
        <Author>ASSMANN, T., E. BOUTAUD, J. BUSE, C. DREES, A.-L.-L. FRIEDMAN, A. HETZEL, E. ORB</Author>
      </MediaObject>
      <MediaObject id="m42">
        <Representation>
          <Label>A nigrum: 5th stria + adjacent elytral interval</Label>
        </Representation>
        <Type>Image</Type>
        <Source href="https://zenodo.org/api/iiif/v2/1cf59e55-7935-4fda-b69b-c0bbe3779182:bdb228ad-70ca-4306-a5ec-355336d9e3b1:Fig_26_Agonum_nigrum.png/full/750,/0/default.png" />
      </MediaObject>
      <MediaObject id="m43">
        <Representation>
          <Label>Agonum mesostictum</Label>
        </Representation>
        <Type>Image</Type>
        <Source href="https://zenodo.org/api/iiif/v2/80461b40-212e-446f-a26d-9b9d850c664e:8c603b02-356c-4386-83fc-e7fcdcf1f820:Fig_25_Agonum_mesostictum.png/full/750,/0/default.png" />
      </MediaObject>
      <MediaObject id="m44">
        <Representation>
          <Label>Agonum monachum syriacum.png</Label>
        </Representation>
        <Type>Image</Type>
        <Source href="https://zenodo.org/api/iiif/v2/213ea437-1fa6-4649-8f24-7698ce5b1092:299f41dd-49e8-4c2a-9a51-89747e69064d:Fig_24_Agonum_monachum_syriacum.png/full/750,/0/default.png" />
      </MediaObject>
      <MediaObject id="m45">
        <Representation>
          <Label>Orthotrichus cymindoides</Label>
        </Representation>
        <Type>Image</Type>
        <Source href="https://zenodo.org/api/iiif/v2/39fbb81a-3f0b-489a-a502-fb42703c4fed:cd9d8b7b-30e8-49ae-82c1-173fa4867100:Fig_23_Orthotrichus_cymindoides.png/full/750,/0/default.png" />
      </MediaObject>
      <MediaObject id="m46">
        <Representation>
          <Label>Atranus ruficollis</Label>
        </Representation>
        <Type>Image</Type>
        <Source href="https://zenodo.org/api/iiif/v2/ab086660-ff36-4ee5-b508-7fd224fc4a86:ad5bfb27-e018-4cee-b643-7b882717fa05:Fig_22_Atranus_ruficollis.png/full/750,/0/default.png" />
      </MediaObject>
      <MediaObject id="m47">
        <Representation>
          <Label>Atranus ruficollis</Label>
        </Representation>
        <Type>Image</Type>
        <Source href="https://zenodo.org/api/iiif/v2/8795fb1a-d61d-441f-957d-7d041c903fbe:15ab0e60-5b36-45ab-ae82-cba69a8fd65e:Fig_21_Atranus_ruficollis.png/full/750,/0/default.png" />
      </MediaObject>
      <MediaObject id="m48">
        <Representation>
          <Label>Orthotrichus_cymindoides</Label>
        </Representation>
        <Type>Image</Type>
        <Source href="https://zenodo.org/api/iiif/v2/f608c500-a3cd-427c-be22-b7ca02e805f3:3679d75b-c593-4b9f-9afd-d7d6b5b320e4:Fig_20_Orthotrichus_cymindoides.png/full/750,/0/default.png" />
      </MediaObject>
      <MediaObject id="m50">
        <Representation>
          <Label>Olisthopus glabricollis pronotum</Label>
        </Representation>
        <Type>Image</Type>
        <Source href="https://zenodo.org/api/iiif/v2/5d3017e9-eb72-4edd-be26-d1f7b4a3d49c:21f198e2-f515-496e-8664-74623559b3dc:Fig_19_Olisthopus_glabricollis.png/full/750,/0/default.png" />
      </MediaObject>
      <MediaObject id="m51">
        <Representation>
          <Label>Olisthopus fuscatus</Label>
        </Representation>
        <Type>Image</Type>
        <Source href="https://zenodo.org/api/iiif/v2/742180a2-fb46-4a3a-a945-6aa58d064ea2:def80503-7a72-4ccf-b88f-bccc90d9c947:Fig_18_Olisthopus_fuscatus.png/full/750,/0/default.png" />
      </MediaObject>
      <MediaObject id="m52">
        <Representation>
          <Label>Agonum nigrum</Label>
        </Representation>
        <Type>Image</Type>
        <Source href="https://zenodo.org/api/iiif/v2/b626b6f2-d06f-4ab2-84fb-08c1998550e4:9638537c-597c-490f-9474-20e3015900d1:Fig_17_Agonum_nigrum.png/full/750,/0/default.png" />
      </MediaObject>
      <MediaObject id="m53">
        <Representation>
          <Label>Agonum monachum syriacum</Label>
        </Representation>
        <Type>Image</Type>
        <Source href="https://zenodo.org/api/iiif/v2/d7e69b2b-cbb5-43de-96ef-ac819b9834cb:b096e075-05db-44bf-876a-70e9dea5282c:Fig_16_Agonum_monachum_syriacum.png/full/750,/0/default.png" />
      </MediaObject>
      <MediaObject id="m54">
        <Representation>
          <Label>Agonum mesostictum</Label>
        </Representation>
        <Type>Image</Type>
        <Source href="https://zenodo.org/api/iiif/v2/dfbad084-d97d-4fad-a9d4-5cc0567353fe:e3da312f-2740-452a-aabd-e121e7822b4d:Fig_15_Agonum_mesostictum.png/full/750,/0/default.png" />
      </MediaObject>
      <MediaObject id="m55">
        <Representation>
          <Label>Olisthopus glabricollus, habitus</Label>
        </Representation>
        <Type>Image</Type>
        <Source href="https://zenodo.org/api/iiif/v2/44dba15a-0f81-4c9b-9f3d-00e679e9250c:2d4236fe-181e-469e-b8ca-21315871cecd:Fig_14_Olisthopus_glabricollis.png/full/750,/0/default.png" />
      </MediaObject>
      <MediaObject id="m56">
        <Representation>
          <Label>Olisthopus fuscatus, habitus</Label>
        </Representation>
        <Type>Image</Type>
        <Source href="https://zenodo.org/api/iiif/v2/f8cafed2-d239-4f35-bc94-d1acda7179b4:81680732-ee3f-4aaa-a2fc-8f557229243f:Fig_13_Olisthopus_fuscatus.png/full/750,/0/default.png" />
      </MediaObject>
      <MediaObject id="m57">
        <Representation>
          <Label>Atranus ruficollis, habitus</Label>
        </Representation>
        <Type>Image</Type>
        <Source href="https://zenodo.org/api/iiif/v2/17107b86-4900-494d-9998-0d87f74cb2c7:d34d4710-fb2e-4bf5-89cf-e63090d796f1:Fig_12_Atranus_ruficollis.png/full/750,/0/default.png" />
      </MediaObject>
      <MediaObject id="m58">
        <Representation>
          <Label>Anchomenus dorsalis infuscatus, habitus</Label>
        </Representation>
        <Type>Image</Type>
        <Source href="https://zenodo.org/api/iiif/v2/07793b0c-06d6-4d06-904c-8c1e7c8e879a:d0380f41-7e87-4af7-afd8-e7e6769a568a:Fig_11_Anchomenus_dorsalis_infuscatus.png/full/750,/0/default.png" />
      </MediaObject>
      <MediaObject id="m59">
        <Representation>
          <Label>Anchomenus bellus, habitus</Label>
        </Representation>
        <Type>Image</Type>
        <Source href="https://zenodo.org/api/iiif/v2/44a0a547-1b78-4870-a4ba-cab0f32fb7a6:2eb52c26-cfbf-40e9-b69e-e278d33fc949:Fig_10_Anchomenus_bellus.png/full/750,/0/default.png" />
      </MediaObject>
      <MediaObject id="m60">
        <Representation>
          <Label>Anchomenus alcedo, habitus</Label>
        </Representation>
        <Type>Image</Type>
        <Source href="https://zenodo.org/api/iiif/v2/592ce0c6-cf33-483e-b7ab-fdf39c7857ed:bebcb8be-8c2a-4d5e-bfc3-22e95d57f744:Fig_9_Anchomenus_alcedo.png/full/750,/0/default.png" />
      </MediaObject>
      <MediaObject id="m61">
        <Representation>
          <Label>Orthotrichus cymindoides, habitus</Label>
        </Representation>
        <Type>Image</Type>
        <Source href="https://zenodo.org/api/iiif/v2/76803cae-7380-4dbf-a15f-715cf3215d36:004b2e7b-f389-494a-a076-e42989bafbc3:Fig_8_Orthotrichus_cyminoides.png/full/750,/0/default.png" />
      </MediaObject>
      <MediaObject id="m62">
        <Representation>
          <Label>Agonum viridiupreum, habitus</Label>
        </Representation>
        <Type>Image</Type>
        <Source href="https://zenodo.org/api/iiif/v2/df68eb52-6e17-42b2-9fe5-e6d1cee77faa:da2d4b1d-9011-4803-86b3-f431bd527156:Fig_7_Agonum_viridicupreum.png/full/750,/0/default.png" />
      </MediaObject>
      <MediaObject id="m63">
        <Representation>
          <Label>Agonum mesostictum, pronotum</Label>
        </Representation>
        <Type>Image</Type>
        <Source href="https://zenodo.org/api/iiif/v2/dfbad084-d97d-4fad-a9d4-5cc0567353fe:e3da312f-2740-452a-aabd-e121e7822b4d:Fig_15_Agonum_mesostictum.png/full/750,/0/default.png" />
      </MediaObject>
      <MediaObject id="m64">
        <Representation>
          <Label>Agonum monachum syriacum, pronotum</Label>
        </Representation>
        <Type>Image</Type>
        <Source href="https://zenodo.org/api/iiif/v2/d7e69b2b-cbb5-43de-96ef-ac819b9834cb:b096e075-05db-44bf-876a-70e9dea5282c:Fig_16_Agonum_monachum_syriacum.png/full/750,/0/default.png" />
      </MediaObject>
      <MediaObject id="m65">
        <Representation>
          <Label>Agonum nigrum, pronotum</Label>
        </Representation>
        <Type>Image</Type>
        <Source href="https://zenodo.org/api/iiif/v2/b626b6f2-d06f-4ab2-84fb-08c1998550e4:9638537c-597c-490f-9474-20e3015900d1:Fig_17_Agonum_nigrum.png/full/750,/0/default.png" />
      </MediaObject>
      <MediaObject id="m66">
        <Representation>
          <Label>A. nigrum, 5th elytral stria + intervals flat</Label>
        </Representation>
        <Type>Image</Type>
        <Source href="https://zenodo.org/api/iiif/v2/1cf59e55-7935-4fda-b69b-c0bbe3779182:bdb228ad-70ca-4306-a5ec-355336d9e3b1:Fig_26_Agonum_nigrum.png/full/750,/0/default.png" />
      </MediaObject>
      <MediaObject id="m67">
        <Representation>
          <Label>Agonum mesostictum, 5th el. stria + adj. in. flat</Label>
        </Representation>
        <Type>Image</Type>
        <Source href="https://zenodo.org/api/iiif/v2/80461b40-212e-446f-a26d-9b9d850c664e:8c603b02-356c-4386-83fc-e7fcdcf1f820:Fig_25_Agonum_mesostictum.png/full/750,/0/default.png" />
      </MediaObject>
      <MediaObject id="m68">
        <Representation>
          <Label>A. monachum syriacum, 5th str. + int. depressed</Label>
        </Representation>
        <Type>Image</Type>
        <Source href="https://zenodo.org/api/iiif/v2/213ea437-1fa6-4649-8f24-7698ce5b1092:299f41dd-49e8-4c2a-9a51-89747e69064d:Fig_24_Agonum_monachum_syriacum.png/full/750,/0/default.png" />
      </MediaObject>
      <MediaObject id="m69">
        <Representation>
          <Label>Agonum rugicollis, apical part of head</Label>
          <Detail role="Caption">mdb: mandible
la: labrum</Detail>
        </Representation>
        <Type>Image</Type>
        <Source href="https://zenodo.org/api/iiif/v2/3357ed12-17a2-4af5-9e4d-dd509eef66a3:8c6cee77-e383-4954-a472-ccd7d79338f1:Fig_28_Agonum_rugicolle.png/full/750,/0/default.png" />
      </MediaObject>
      <MediaObject id="m70">
        <Representation>
          <Label>Anchomenus alcedo, apical part of head</Label>
          <Detail role="Caption">mdb: mandible
la: labrum</Detail>
        </Representation>
        <Type>Image</Type>
        <Source href="https://zenodo.org/api/iiif/v2/05c9bfc9-b67d-44c4-a70e-b0773464f60b:7f8ad373-616f-44f8-ac24-14c7e72e65cc:Fig_29_Anchomenus_alcedo.png/full/750,/0/default.png" />
      </MediaObject>
      <MediaObject id="m71">
        <Representation>
          <Label>Olisthopus glabricollis, pronotum</Label>
        </Representation>
        <Type>Image</Type>
        <Source href="https://zenodo.org/api/iiif/v2/5d3017e9-eb72-4edd-be26-d1f7b4a3d49c:21f198e2-f515-496e-8664-74623559b3dc:Fig_19_Olisthopus_glabricollis.png/full/750,/0/default.png" />
      </MediaObject>
      <MediaObject id="m72">
        <Representation>
          <Label>Olisthopus fuscatus, pronotum</Label>
        </Representation>
        <Type>Image</Type>
        <Source href="https://zenodo.org/api/iiif/v2/742180a2-fb46-4a3a-a945-6aa58d064ea2:def80503-7a72-4ccf-b88f-bccc90d9c947:Fig_18_Olisthopus_fuscatus.png/full/750,/0/default.png" />
      </MediaObject>
      <MediaObject id="m73">
        <Representation>
          <Label>Atranus ruficollis, pronotum</Label>
        </Representation>
        <Type>Image</Type>
        <Source href="https://zenodo.org/api/iiif/v2/8795fb1a-d61d-441f-957d-7d041c903fbe:15ab0e60-5b36-45ab-ae82-cba69a8fd65e:Fig_21_Atranus_ruficollis.png/full/750,/0/default.png" />
      </MediaObject>
      <MediaObject id="m74">
        <Representation>
          <Label>Atranus ruficollis, head</Label>
          <Detail role="Caption">mdb: mandible
la: labrum</Detail>
        </Representation>
        <Type>Image</Type>
        <Source href="https://zenodo.org/api/iiif/v2/29735446-4ab9-40b9-adc5-007772df508f:eeb0f2cc-3ee6-4ce4-a23c-60b33d4a978d:Fig_30_Atranus_ruficollis.png/full/750,/0/default.png" />
      </MediaObject>
      <MediaObject id="m75">
        <Representation>
          <Label>Olisthopus glabricollis, apical part of head</Label>
        </Representation>
        <Type>Image</Type>
        <Source href="https://zenodo.org/api/iiif/v2/b75a46ad-b6a6-424a-bb76-4df733066778:21d2c2a2-31af-4e9c-9ce3-55478830da7e:Fig_27_Olisthopus_glabricollis.png/full/750,/0/default.png" />
      </MediaObject>
      <MediaObject id="m76">
        <Representation>
          <Label>Orthotrichus cymindoides, apical margin of elytra</Label>
        </Representation>
        <Type>Image</Type>
        <Source href="https://zenodo.org/api/iiif/v2/39fbb81a-3f0b-489a-a502-fb42703c4fed:cd9d8b7b-30e8-49ae-82c1-173fa4867100:Fig_23_Orthotrichus_cymindoides.png/full/750,/0/default.png" />
      </MediaObject>
      <MediaObject id="m77">
        <Representation>
          <Label>Orthotrichus cymindoides, pronotum</Label>
        </Representation>
        <Type>Image</Type>
        <Source href="https://zenodo.org/api/iiif/v2/f608c500-a3cd-427c-be22-b7ca02e805f3:3679d75b-c593-4b9f-9afd-d7d6b5b320e4:Fig_20_Orthotrichus_cymindoides.png/full/750,/0/default.png" />
      </MediaObject>
      <MediaObject id="m78">
        <Representation>
          <Label>Atranus ruficollis, apical margin of elytra</Label>
        </Representation>
        <Type>Image</Type>
        <Source href="https://zenodo.org/api/iiif/v2/ab086660-ff36-4ee5-b508-7fd224fc4a86:ad5bfb27-e018-4cee-b643-7b882717fa05:Fig_22_Atranus_ruficollis.png/full/750,/0/default.png" />
      </MediaObject>
    </MediaObjects>
  </Dataset>
</Datasets>
